# Supplementary material for: SNP and indel frequencies at transcription start sites and at canonical and alternative translation initiation sites in the human genome
Source: PLoS One. 2019 Apr 12;14(4):e0214816. doi: 10.1371/journal.pone.0214816 (PMC6461226; doi:10.1371/journal.pone.0214816)
Supplement: S1 Code — (ZIP) [file pone.0214816.s001.zip]

Archive with 10 entries (10 files):
- S1 Code/.DS_Store
- S1 Code/init_workspace.py
- S1 Code/SA_CpGs.py
- S1 Code/SA_evaluation.py
- S1 Code/SA_genes.py
- S1 Code/SA_ribo_profiling_SNPs.py
- S1 Code/SA_SNPs.py
- S1 Code/SA_SNPs_genes.py
- S1 Code/SA_tajimasD.py
- S1 Code/SA_TSS_CSS.py
