# Supplementary material for: SNP and indel frequencies at transcription start sites and at canonical and alternative translation initiation sites in the human genome
Source: PLoS One. 2019 Apr 12;14(4):e0214816. doi: 10.1371/journal.pone.0214816 (PMC6461226; doi:10.1371/journal.pone.0214816)
Supplement: S1 Code — (ZIP) [file pone.0214816.s001.zip › S1 Code/init_workspace.py]

import sqlite3
import numpy as np
import os
import pickle
from subprocess import PIPE, Popen
import itertools
import re

###sklearn
import random
from scipy import stats
import operator
from scipy.stats.mstats_basic import pearsonr
import math

import matplotlib.pyplot as plt
import seaborn as sns
from matplotlib import pylab
from pylab import *
import pandas as pd

from matplotlib import gridspec
import datetime
import csv
import gzip

####
#'''
import scipy
import scipy.cluster.hierarchy as sch
import scipy.spatial.distance as dist
from sklearn import manifold

from matplotlib.collections import LineCollection

from sklearn import manifold
from sklearn.metrics import euclidean_distances
from sklearn.decomposition import PCA,KernelPCA
#'''
#####

from decimal import Decimal

def pickle_dump(data,filei):
    filo = open(filei,"wb")
    pickle.dump(data,filo)
    filo.close()
     
def pickle_load(filei):
    filo = open(filei,"rb")
    data = pickle.load(filo)
    filo.close()
    return data

def cmdline(command):
    process = Popen(args=command,stdout=PIPE,shell=True)
    return process.communicate()[0]

main_path = "set_dir"
publication_path_pics = main_path + "set_dir"

#plt.style.use('ggplot')
plt.style.use('seaborn-white')

chroms = ["chr"+str(chrom) for chrom in range(1,23)]    #['chr1', 'chr2', 'chr3', 'chr4', 'chr5', 'chr6', 'chr7', 'chr8', 'chr9', 'chr10', 'chr11', 'chr12', 'chr13', 'chr14', 'chr15', 'chr16', 'chr17', 'chr18', 'chr19', 'chr20', 'chr21', 'chr22']

gene_regions = ["intergenic","cpg_island","promoter","utr5_exons","coding_exons","utr3_exons","all_exons","introns","intragenic"]
snp_classes_plots = {"den_all_snps":"All variants","den_transversion_snps":"Transversion SNPs","den_indel_snps":"Indels","den_transition_snps":"Transition SNPs","den_CpG_snps":"SNPs at CpG positions","den_CpG_transition_snps":"CpG-transition SNPs"}
snp_classes_order = ["den_all_snps","den_transition_snps","den_transversion_snps","den_indel_snps","den_CpG_snps","den_CpG_transition_snps"]
gene_regions_plot ={"intergenic":"Intergenic region","utr5_exons":"5' UTR exons","coding_exons":"Coding exons","utr3_exons":"3' UTR exons","all_exons":"All exons","intragenic":"Intragenic region","promoter":"Promoter","cpg_island":"CpG island","introns":"Introns"}

alt_starts_probs = {"ATG":10,"CTG":9,"GTG":8,"TTG":7,"ACG":6,"ATT":5,"ATC":4,"ATA":3,"AGG":2,"AAG":1}
codons_order = ["ATG","CTG","GTG","TTG","ACG","ATT","ATC","ATA","AGG","AAG"]

#size_plot = 14

chrom_length_dict = {"chr1":249250621,
"chr2":243199373,
"chr3":198022430,
"chr4":191154276,
"chr5":180915260,
"chr6":171115067,
"chr7":159138663,
"chr8":146364022,
"chr9":141213431,
"chr10":135534747,
"chr11":135006516,
"chr12":133851895,
"chr13":115169878,
"chr14":107349540,
"chr15":102531392,
"chr16":90354753,
"chr17":81195210,
"chr18":78077248,
"chr20":63025520,
"chr19":59128983,
"chr22":51304566,
"chr21":48129895}


imprinted_genes = {'ZDBF2': 'M', 'COMMD1': 'M', 'SLC38A4': 'P', 'CDKN1C': 'M', 'NNAT': 'P', 'BEGAIN': 'P', 'MKRN3': 'P', 'DLK1': 'P', 'CPA4': 'M', 'USP29': 'P', 'Blcap': 'M', 'IGF2R': 'M', 'PEG10': 'P', 'PHLDA2': 'M', 'IMPACT': 'P', 'ZNF264': 'P', 'TCEB3C': 'M', 'KCNK9': 'M', 'ASB4': 'M', 'NLRP2': 'M', 'SGCE': 'P', 'UBE3A': 'M', 'NAP1L5': 'P', 'RB1': 'M', 'DLGAP2': 'P', 'HTR2A': 'M', 'DIO3': 'P', 'PPP1R9A': 'M', 'DLX5': 'M', 'COPG2': 'P', 'ZIM2': 'P', 'ZIM3': 'M', 'IGF2': 'P', 'WT1': 'P', 'L3MBTL': 'P', 'SNURF': 'P', 'NDN': 'P', 'ASCL2': 'M', 'ATP10A': 'M', 'PRIM2': 'M', 'KCNQ1': 'M', 'PEG3': 'P', 'SNRPN': 'P', 'SLC22A18': 'M', 'TRPM5': 'P', 'NAT15': 'M', 'MEST': 'P', 'TFPI2': 'M', 'RASGRF1': 'P', 'INPP5F': 'P', 'GNAS': 'M', 'GRB10': 'P', 'CALCR': 'M', 'KLF14': 'M', 'C15ORF2': 'P', 'TP73': 'M', 'INS': 'P', 'ZNF331': 'M', 'MAGEL2': 'P', 'LRRTM1': 'P', 'SLC22A2': 'M', 'SLC22A3': 'M', 'PLAGL1': 'P', 'ZNF597': 'M'}

  
def take_complement(sequence):
    sequence = sequence.upper()
    
    sequence_comp = ""
    for nt in sequence:
        if nt == "A":
            sequence_comp += "T"
        if nt == "C":
            sequence_comp += "G"
        if nt == "T":
            sequence_comp += "A"
        if nt == "G":
            sequence_comp += "C"
        if nt == "N":
            sequence_comp += "N"
    return sequence_comp
