# Supplementary material for: SNP and indel frequencies at transcription start sites and at canonical and alternative translation initiation sites in the human genome
Source: PLoS One. 2019 Apr 12;14(4):e0214816. doi: 10.1371/journal.pone.0214816 (PMC6461226; doi:10.1371/journal.pone.0214816)
Supplement: S1 Code — (ZIP) [file pone.0214816.s001.zip › S1 Code/SA_CpGs.py]

from init_workspace import *
from matplotlib.ticker import FormatStrFormatter

mRNA_range = [i for i in range(-15,14) if i != 0]


map_pos_range = dict()  
for pos in range(len(mRNA_range)):
    snp_pos = mRNA_range[pos]
    map_pos_range[pos] = snp_pos
            
def make_intersect(output_file_snps,output_interval,output_file):
    inter = "/usr/bin/intersectBed"
    sort = "/usr/bin/sortBed"
    
    #intersect
    command = inter + " -a " + output_interval + " -b " + output_file_snps + " -wa -wb > " + output_file
    os.system(command)     
    
def plot_CpGs(outfile,intersect_res_name,nbr_intervals,all_genes_file):
    gene_map = pickle_load(all_genes_file)
    count_dict = dict()   
    for i in range(1,nbr_intervals+1):
        count_dict[i] = dict()
        n = 0
        intersect_result = intersect_res_name.replace("xxx",str(i))
        
        seen_cpgs = set()
        seen_genes = set()
        with open(intersect_result,"rb") as f:
            reader = csv.reader(f,delimiter='\t')
            for line_s in reader:
                if n%100000 == 0 and n>100000:
                    print n
                n += 1
                gene_name_inter = line_s[4]
                if gene_name_inter not in seen_genes:
                    seen_genes.add(gene_name_inter)
                    count_dict[i][gene_name_inter] = 0
                
                chrom = line_s[6]
                start = line_s[7]
                end = line_s[8]
                cpg_id = chrom+start+end
                if cpg_id not in seen_cpgs:
                    seen_cpgs.add(cpg_id)
                    count_dict[i][gene_name_inter] += 1
                    
        
        for gene_name in gene_map:
            if gene_name not in seen_genes:
                count_dict[i][gene_name] = 0
                
                
    size_plot = 12
    axis_font = {'size':str(size_plot)}           
    figure(num=None, figsize=(20, 9), facecolor='w', edgecolor='k')
    ax = plt.subplot(1,1,1)
    
    zed = [tick.label.set_fontsize(size_plot) for tick in ax.xaxis.get_major_ticks()]
    zed = [tick.label.set_fontsize(size_plot) for tick in ax.yaxis.get_major_ticks()]
    
    
    labels = []
    x_interval = []
    y_nbr_cpgs = []
    y_err = []
    for i in range(1,nbr_intervals+1):
        x_interval.append(i)
        cpg_nbr_vals = count_dict[i].values()
        mean_cpg = np.mean(cpg_nbr_vals)
        std_cpg = np.std(cpg_nbr_vals)
            
        y_nbr_cpgs.append(mean_cpg)
        y_err.append(std_cpg)
        
        start = inter_start
        while start < inter_end:
            labels.append("\n".join([str(start),str(start+step)]))
            start += step
            i += 1
    
    ax.plot(x_interval, y_nbr_cpgs, marker="o",linestyle="-",color="#424949")   #,yerr=y_err #2471A3
    plt.xticks(x_interval, labels,fontsize=size_plot)

    
    ax.set_ylabel('Average number of CpGs',**axis_font)
    ax.set_xlabel('Intervals [bp]',**axis_font)
    plt.xlim(np.min(x_interval)-0.5,np.max(x_interval)+1.2)
    #plt.ylim(0,12)
    
    plt.savefig(outfile,bbox_inches='tight')
    plt.close()


####################################################################################    
####################################################################################    
#################################################################################### 
gene_path = main_path+"3_genes/"

ribo_path = main_path + "10_ribo_profiling/"
outpath_TSS_flank = ribo_path + "3_TSS_flank/"

TSS_CSS_outpath = main_path + "5_TSS_CSS/"
interval_outpath = TSS_CSS_outpath + "intervals/"

outpath_CpG = ribo_path + "8_CpGs/" 
'''
CpGs in TSS, -2000,+2000
'''
if False:
    around_TSS_CSS_vals = ["TSS","TSS","TSS","TSS"]
    inter_start_vals = [-5000,-2000,-2000,-200]
    inter_end_vals = [5000,2000,2000,200]
    step_vals = [500,200,500,20]
    
          
    for i in range(0,len(around_TSS_CSS_vals)):
        around_TSS_CSS = around_TSS_CSS_vals[i]
        inter_start = inter_start_vals[i]
        inter_end = inter_end_vals[i]
        step = step_vals[i]
        print around_TSS_CSS,inter_start,inter_end,step
        
        nbr_intervals = (-inter_start+inter_end)/step
        
        #make intersect 
        if False:
            for j in range(1,nbr_intervals+1):
                print j
                cpg_bed_file = main_path + "1_data/CpG_positions/0-gene_regions_CpG_positions_hg19.bed"
                output_interval = interval_outpath+"intervals_"+around_TSS_CSS+"_"+str(inter_start)+"_"+str(inter_end)+"_"+str(step)+"_"+str(j)+".bed"
                bed_output_file = outpath_CpG+"intersect/intersect_"+around_TSS_CSS+"_"+str(inter_start)+"_"+str(inter_end)+"_"+str(step)+"_"+str(j)+".bed"
                
                make_intersect(cpg_bed_file,output_interval,bed_output_file)
        
        #plot
        if True:
            all_genes_file = gene_path + "2-gene_set"
            intersect_res_name = outpath_CpG +"intersect/intersect_"+around_TSS_CSS+"_"+str(inter_start)+"_"+str(inter_end)+"_"+str(step)+"_xxx.bed" #replace x with the interval number
            outfile = outpath_CpG + "CpGs_inter_"+around_TSS_CSS+"_"+str(inter_start)+"_"+str(inter_end)+"_"+str(step)+".pdf"
            plot_CpGs(outfile,intersect_res_name,nbr_intervals,all_genes_file)
