# Supplementary material for: SNP and indel frequencies at transcription start sites and at canonical and alternative translation initiation sites in the human genome
Source: PLoS One. 2019 Apr 12;14(4):e0214816. doi: 10.1371/journal.pone.0214816 (PMC6461226; doi:10.1371/journal.pone.0214816)
Supplement: S1 Code — (ZIP) [file pone.0214816.s001.zip › S1 Code/SA_evaluation.py]

from init_workspace import *


#mpl.style.use('ggplot') 

def make_elements_snps_plots_and_stat_test(df,outpath,plt_name):

    '''
    Get info from DB
    {'coding_exons': {'den_CpG_transition_snps': [0.0...], 'den_transition_snps': [0.78802206461799995], 'den_CpG_snps': [0.0...], 'den_transversion_snps': [0.0...],...
    '''
    order_sets = ["den_all_snps","den_transition_snps","den_transversion_snps","den_indel_snps"]#,"den_CpG_snps","den_CpG_transition_snps"] 
    snp_den_dict = dict()    
    for gene_region in gene_regions:
        snp_den_dict[gene_region] = dict()
        for SNP_class in order_sets:
            snp_den_vals = [i for i in list(df.loc[df['element_name'] == gene_region][SNP_class]) if i != -1]#[0:1]
            snp_den_dict[gene_region][SNP_class] = snp_den_vals
            
    '''
    STATISTICAL TESTING
    '''
    pval_file = open(outpath+"PVALS_"+plt_name.replace(".pdf",".txt"),"wb")
    bonfer_hypos = float(9*6)
    pval_file.write("All pvalues shown are correted with bonfer: float(9*6) = "+str(bonfer_hypos)+"\n")
    pval_file.write("0.05\\bonfer:\t"+str('%.2E' % Decimal(float(0.05)/bonfer_hypos))+"\n")
    pval_file.write("0.01\\bonfer:\t"+str('%.2E' % Decimal(float(0.01)/bonfer_hypos))+"\n")
    pval_file.write("0.001\\bonfer:\t"+str('%.2E' % Decimal(float(0.001)/bonfer_hypos))+"\n")
    pval_file.write("0.0001\\bonfer:\t"+str('%.2E' % Decimal(float(0.0001)/bonfer_hypos))+"\n\n")
    
    #within gene regions test snp types
    pval_file.write("GENE REGIONS\n\n")
    for gene_region in gene_regions:
        pval_file.write("\\textbf{"+gene_regions_plot[gene_region]+"}\\\\\\hline\n")
        pval_file.write("&"+" & ".join(snp_classes_plots[i] for i in order_sets)+"\\\\\n")
        for SNP_class1 in order_sets:
            pval_file.write(snp_classes_plots[SNP_class1])
            for SNP_class2 in order_sets:
                nbrs1 = snp_den_dict[gene_region][SNP_class1]
                nbrs2 = snp_den_dict[gene_region][SNP_class2]
                
                z_score, pval = stats.ranksums(nbrs1, nbrs2)
                signi = True if pval < float(0.01)/bonfer_hypos else False
                pval_str = str('%.2E' % Decimal(pval))
                pval_for_file = "1.00" if pval_str=="1.00E+00" else "0.00" if pval_str=="0.00E+00" else pval_str.replace("E","\\times10^{")+"}"
                pval_file.write(" & $"+pval_for_file+"$")
            pval_file.write("\\\\\n")
        pval_file.write("\\hline\n")
    
    #test one snp type throughout different regions
    pval_file.write("\n\n\nSNP CLASSES\n\n")    
    for SNP_class in order_sets:
        pval_file.write("\\textbf{"+snp_classes_plots[SNP_class]+"}\\\\\\hline\n")
        pval_file.write("&"+" & ".join(gene_regions_plot[i] for i in gene_regions)+"\\\\\n")
        for gene_region1 in gene_regions:
            pval_file.write(gene_regions_plot[gene_region1])
            for gene_region2 in gene_regions:
                nbrs1 = snp_den_dict[gene_region1][SNP_class]
                nbrs2 = snp_den_dict[gene_region2][SNP_class]
                
                z_score, pval = stats.ranksums(nbrs1, nbrs2)
                signi = True if pval < float(0.01)/bonfer_hypos else False
                pval_str = str('%.2E' % Decimal(pval))
                pval_for_file = "1.00" if pval_str=="1.00E+00" else "0.00" if pval_str=="0.00E+00" else pval_str.replace("E","\\times10^{")+"}"
                pval_file.write(" & $"+pval_for_file+"$")
            pval_file.write("\\\\\n")
        pval_file.write("\\hline\n")
            
    
    
    '''
    PLOT and INFO NUMBERS TEXT FILE
    '''
    colors = ['#377eb8', '#4daf4a', '#984ea3', '#ff7f00',"#ffff33","#FFDAB9"]
    colors = ["#696969","#7b68ee","#1e90ff","#ff4500","#ffff33","#FFDAB9"]
    colors = ["#424949","#717D7E","#A6ACAF","#ECF0F1","grey","grey"]
    
    info_nbrs = open(outpath+plt_name.replace(".pdf",".txt"),"wb")
    
    size_plot = 12
    axis_font = {'size':str(size_plot)}
    
    ############## PLOT X AXIS IS ELEMENTS ############
    plt.figure(figsize=(20,9))#
    ax = plt.subplot(1,1,1)
    hold(True)
    zed = [tick.label.set_fontsize(size_plot) for tick in ax.yaxis.get_major_ticks()]
    
    t,ymax = ("GoNL",40) if "GoNL" in outpath else ("1000 Genomes",40) if "1000" in outpath else ("",-1)
    ylim(-0.1,ymax)
    ax.set_ylabel('SNP/Indel density',**axis_font)

    label_pos = [] 
    sp = 0
    positions = []
    while sp<len(order_sets):
        positions.append(sp+1)
        sp+=1
            
    for gene_region in gene_regions:
        info_nbrs.write(gene_region+"\n"+"\t".join(["","median","mean","std"])+"\n")
        box_group = []
        labels_legend = []
        for SNP_class in order_sets:
            snp_den_vals = snp_den_dict[gene_region][SNP_class]
            box_group.append(snp_den_vals)
            labels_legend.append(snp_classes_plots[SNP_class])
            
            info_nbrs.write("\t".join([SNP_class,str(round(np.median(snp_den_vals),2)),str(round(np.mean(snp_den_vals),2)),str(round(np.std(snp_den_vals),2))])+"\n")
        info_nbrs.write("\n")
        
        #BOXPOT
        meanpointprops = dict(marker='*', markeredgecolor='black',markerfacecolor='black')
        bp = plt.boxplot(box_group, positions = positions, widths = 0.6,sym='', patch_artist=True,showmeans=True,meanprops=meanpointprops)
        
        #coloring
        plt.setp(bp['boxes'], color='black')
        plt.setp(bp['whiskers'], color="black")
        plt.setp(bp['fliers'], color='black', marker='o')
        plt.setp(bp['fliers'], color='grey', marker='o')  
        plt.setp(bp['medians'], color='black')
        plt.setp(bp['means'], color='black')
        for patch, color in zip(bp['boxes'], colors):
            patch.set_facecolor(color)
        
        label_pos.append(positions[2]-0.5)

        positions = [sp+7 for sp in positions] 

    xlim(-0.5,positions[-1]-5.5)
    ax.set_xticklabels([gene_regions_plot[gene_region] for gene_region in gene_regions])
    ax.set_xticks(label_pos)

    #legend
    l1, = plt.bar(1,1,color=colors[0])
    l2, = plt.bar(1,1,color=colors[1])
    l3, = plt.bar(1,1,color=colors[2])
    l4, = plt.bar(1,1,color=colors[3])
    l5, = plt.bar(1,1,color=colors[4])
    l6, = plt.bar(1,1,color=colors[5])
    
    leg = legend((l1,l2,l3,l4,l5,l6),labels_legend,frameon=1,prop={'size':size_plot})
    l1.set_visible(False)
    l2.set_visible(False)
    l3.set_visible(False)
    l4.set_visible(False)
    l5.set_visible(False)
    l6.set_visible(False)
    leg.get_frame().set_facecolor('white')
    
    plt_name_save = outpath+plt_name
    plt.savefig(plt_name_save,bbox_inches='tight')
    plt.close()
    
    info_nbrs.close()
    pval_file.close()
    
    
    ############## PLOT X AXIS IS SNP TYPES ############
    colors = ["#5D6D7E","#CB4335","#7D3C98","#2471A3","#138D75","#F4D03F","#F39C12","#D35400","#D5DBDB"]
    plt.figure(figsize=(20,9))#
    ax = plt.subplot(1,1,1)
    hold(True)
    zed = [tick.label.set_fontsize(size_plot) for tick in ax.yaxis.get_major_ticks()]
    #zed = [tick.label.set_fontsize(size_plot) for tick in ax.xaxis.get_major_ticks()]
    
    t,ymax = ("GoNL",40) if "GoNL" in outpath else ("1000 Genomes",40) if "1000" in outpath else ("",-1)
    ylim(-0.1,ymax)
    ax.set_ylabel('SNP/indel density [variants per kb]',**axis_font)

    label_pos = [] 
    sp = 0
    positions = []
    while sp<len(gene_regions):
        positions.append(sp+1)
        sp+=1
    
    for SNP_class in order_sets:        
        box_group = []
        labels_legend = []
        for gene_region in gene_regions:
            snp_den_vals = snp_den_dict[gene_region][SNP_class]
            box_group.append(snp_den_vals)
            labels_legend.append(gene_regions_plot[gene_region])
                    
        #BOXPOT
        meanpointprops = dict(marker='*', markeredgecolor='black',markerfacecolor='black')
        bp = plt.boxplot(box_group, positions = positions, widths = 0.6,sym='', patch_artist=True,showmeans=True,meanprops=meanpointprops)
        
        #coloring
        plt.setp(bp['boxes'], color='black')
        plt.setp(bp['whiskers'], color="black")
        plt.setp(bp['fliers'], color='black', marker='o')   
        plt.setp(bp['fliers'], color='grey', marker='o')  
        plt.setp(bp['medians'], color='black')
        plt.setp(bp['means'], color='black')
        for patch, color in zip(bp['boxes'], colors):
            patch.set_facecolor(color)
        
        label_pos.append(positions[4])

        positions = [sp+10 for sp in positions]  

    xlim(-0.1,positions[-1]-9)
    ax.set_xticklabels([snp_classes_plots[SNP_class] for SNP_class in order_sets])
    ax.set_xticks(label_pos)

    #legend
    l1, = plt.bar(1,1,color=colors[0])
    l2, = plt.bar(1,1,color=colors[1])
    l3, = plt.bar(1,1,color=colors[2])
    l4, = plt.bar(1,1,color=colors[3])
    l5, = plt.bar(1,1,color=colors[4])
    l6, = plt.bar(1,1,color=colors[5])
    l7, = plt.bar(1,1,color=colors[6])
    l8, = plt.bar(1,1,color=colors[7])
    l9, = plt.bar(1,1,color=colors[8])
    
    leg = legend((l1,l2,l3,l4,l5,l6,l7,l8,l9),labels_legend,frameon=1,prop={'size':size_plot})
    l1.set_visible(False)
    l2.set_visible(False)
    l3.set_visible(False)
    l4.set_visible(False)
    l5.set_visible(False)
    l6.set_visible(False)
    l7.set_visible(False)
    l8.set_visible(False)
    l9.set_visible(False)
    leg.get_frame().set_facecolor('white')
    
    plt_name_save = outpath+plt_name
    plt.savefig(plt_name_save.replace(".pdf","_swap.pdf"),bbox_inches='tight')
    plt.close()
    
   
    
def count_snp_types(df,outpath,outname):
    res_file = open(outpath+outname+".txt","wb")
    
    ID_str = "ID_TOTAL"
    #ALL
    nbr_all_snps = float(len(list(df[ID_str])))
    nbr_transitions = len(list(df.loc[df['transition_snp'] == 1][ID_str]))
    nbr_transversions = len(list(df.loc[df['transversion_snp'] == 1][ID_str]))
    nbr_indels = len(list(df.loc[df['indel_snp'] == 1][ID_str]))
    nbr_CpG_SNPs = len(list(df.loc[df['CpG_snp'] == 1][ID_str]))
    nbr_CpG_transition_snps = len(list(df.loc[df['CpG_transition_snp'] == 1][ID_str]))
    
    perc_transition = round(float(nbr_transitions)/nbr_all_snps,2)
    perc_transversions = round(float(nbr_transversions)/nbr_all_snps,2)
    perc_indels = round(float(nbr_indels)/nbr_all_snps,2)
    perc_CpG_SNPs = round(float(nbr_CpG_SNPs)/nbr_all_snps,2)
    perc_CpG_transition_snps = round(float(nbr_CpG_transition_snps)/nbr_all_snps,2)
    
    res_file.write("\t".join(["nbr_all_snps",str(nbr_all_snps)])+"\n")
    res_file.write("\t".join(["nbr_transitions",str(nbr_transitions)])+"\n")
    res_file.write("\t".join(["nbr_transversions",str(nbr_transversions)])+"\n")
    res_file.write("\t".join(["nbr_indels",str(nbr_indels)])+"\n")
    res_file.write("\t".join(["nbr_CpG_SNPs",str(nbr_CpG_SNPs)])+"\n")
    res_file.write("\t".join(["nbr_CpG_transition_snps",str(nbr_CpG_transition_snps)])+"\n\n")
    
    res_file.write("\t".join(["perc_transition",str(perc_transition)])+"\n")
    res_file.write("\t".join(["perc_transversions",str(perc_transversions)])+"\n")
    res_file.write("\t".join(["perc_indels",str(perc_indels)])+"\n")
    res_file.write("\t".join(["perc_CpG_SNPs",str(perc_CpG_SNPs)])+"\n")
    res_file.write("\t".join(["perc_CpG_transition_snps",str(perc_CpG_transition_snps)])+"\n\n")
    
    #AF classes
    for AF_class in ["rare","low_frequency","common"]:
        print AF_class
        res_file.write(AF_class+"\n")
        nbr_all_snps_AF = len(list(df.loc[df['AF_class'] == AF_class][ID_str]))
        nbr_transitions_AF = len(list(df.loc[(df['AF_class'] == AF_class) & (df['transition_snp'] == 1)][ID_str]))
        nbr_transversions_AF = len(list(df.loc[(df['AF_class'] == AF_class) & (df['transversion_snp'] == 1)][ID_str]))
        nbr_indels_AF = len(list(df.loc[(df['AF_class'] == AF_class) & (df['indel_snp'] == 1)][ID_str]))
        nbr_CpG_SNPs_AF = len(list(df.loc[(df['AF_class'] == AF_class) & (df['CpG_snp'] == 1)][ID_str]))
        nbr_CpG_transition_snps_AF = len(list(df.loc[(df['AF_class'] == AF_class) & (df['CpG_transition_snp'] == 1)][ID_str]))
        
        perc_AF_class = round(float(nbr_all_snps_AF)/nbr_all_snps,2)
        perc_transition_AF = round(float(nbr_transitions_AF)/nbr_all_snps_AF,2)
        perc_transversions_AF = round(float(nbr_transversions_AF)/nbr_all_snps_AF,2)
        perc_indels_AF = round(float(nbr_indels_AF)/nbr_all_snps_AF,2)
        perc_CpG_SNPs_AF = round(float(nbr_CpG_SNPs_AF)/nbr_all_snps_AF,2)
        perc_CpG_transition_snps_AF = round(float(nbr_CpG_transition_snps_AF)/nbr_all_snps_AF,2)
        
        res_file.write("\t".join(["perc_AF_class",str(perc_AF_class)])+"\n")
        
        res_file.write("\t".join(["nbr_all_snps",str(nbr_all_snps_AF)])+"\n")
        res_file.write("\t".join(["nbr_transitions",str(nbr_transitions_AF)])+"\n")
        res_file.write("\t".join(["nbr_transversions",str(nbr_transversions_AF)])+"\n")
        res_file.write("\t".join(["nbr_indels",str(nbr_indels_AF)])+"\n")
        res_file.write("\t".join(["nbr_CpG_SNPs",str(nbr_CpG_SNPs_AF)])+"\n")
        res_file.write("\t".join(["nbr_CpG_transition_snps",str(nbr_CpG_transition_snps_AF)])+"\n\n")
        
        res_file.write("\t".join(["perc_transition",str(perc_transition_AF)])+"\n")
        res_file.write("\t".join(["perc_transversions",str(perc_transversions_AF)])+"\n")
        res_file.write("\t".join(["perc_indels",str(perc_indels_AF)])+"\n")
        res_file.write("\t".join(["perc_CpG_SNPs",str(perc_CpG_SNPs_AF)])+"\n")
        res_file.write("\t".join(["perc_CpG_transition_snps",str(perc_CpG_transition_snps_AF)])+"\n\n")
    
    
    res_file.close()  
   
def cpg_den_boxplot(corr_path,outpath):
    new_db = corr_path + "db_gene_cpg_density.db"
    conn = sqlite3.connect(new_db)
    conn.row_factory = lambda cursor, row: row[0]   
    c = conn.cursor()
    data = []
    for gene_region in gene_regions:
        cpg_den_list = [i for i in c.execute("select den_cpgs from db_gene_cpg_density where element_name=?",(gene_region,)).fetchall() if i != -1]
        data.append(cpg_den_list)
        
    size_plot = 10
    axis_font = {'size':str(size_plot)}
    plt.figure(figsize=(16,9))#
    ax = plt.subplot(1,1,1)
    hold(True)
    zed = [tick.label.set_fontsize(size_plot) for tick in ax.yaxis.get_major_ticks()]
    zed = [tick.label.set_fontsize(size_plot) for tick in ax.xaxis.get_major_ticks()]
    
    meanpointprops = dict(marker='*', markeredgecolor='black',markerfacecolor='black')
    bp = plt.boxplot(data, widths = 0.6,sym='', patch_artist=True,showmeans=True,meanprops=meanpointprops)
        
    ax.set_xticklabels([gene_regions_plot[gene_region] for gene_region in gene_regions])
    ax.set_ylabel('CpG density (CpGs per kb)',**axis_font)
    ylim(-10,250)
    
    plt_name_save = outpath+"boxplot_cpg_den_elements.pdf"
    plt.savefig(plt_name_save,bbox_inches='tight')
    plt.close()
    
def element_length_boxplot(corr_path,outpath):
    new_db = corr_path + "db_gene_cpg_density.db"
    conn = sqlite3.connect(new_db)
    conn.row_factory = lambda cursor, row: row[0]   
    c = conn.cursor()
    data = []
    nbr_points = dict()
    mean_vals = dict()
    median_vals = dict()
    for gene_region in gene_regions:
        elem_len_list = [i for i in c.execute("select element_length_kb from db_gene_cpg_density where element_name=?",(gene_region,)).fetchall() if i != 0]
        data.append(elem_len_list)
        print np.min(elem_len_list)
        
        nbr_all_genes = len(c.execute("select gene_name from db_gene_cpg_density where element_name=?",(gene_region,)).fetchall())
        nbr_points[gene_region] = {"nbr_all_genes":nbr_all_genes,"nbr_with_element":len(elem_len_list),"perc":int(round(float(len(elem_len_list))/float(nbr_all_genes),2)*100)}
        mean_vals[gene_region] = np.mean(elem_len_list)
        median_vals[gene_region] = np.median(elem_len_list)
    print nbr_points
    
    
    size_plot = 12
    axis_font = {'size':str(size_plot)}
    plt.figure(figsize=(20,9))#
    ax = plt.subplot(1,1,1)
    hold(True)
    zed = [tick.label.set_fontsize(size_plot) for tick in ax.yaxis.get_major_ticks()]
    zed = [tick.label.set_fontsize(size_plot) for tick in ax.xaxis.get_major_ticks()]
    
    meanpointprops = dict(marker='*', markeredgecolor='black',markerfacecolor='black')
    bp = plt.boxplot(data, widths = 0.6,sym='', patch_artist=True,showmeans=True,meanprops=meanpointprops)
    
    #coloring
    plt.setp(bp['boxes'], color="grey")
    plt.setp(bp['whiskers'], color="black")
    plt.setp(bp['fliers'], color='black', marker='o')  
    plt.setp(bp['fliers'], color='grey', marker='o')  
    plt.setp(bp['medians'], color='black')
    plt.setp(bp['means'], color='black')
    
    colors = ["white"]*len(nbr_points.keys())#["#F8C471"]
    for patch, color in zip(bp['boxes'], colors):
        patch.set_facecolor(color)
    
    ax.set_xticklabels([gene_regions_plot[gene_region]+"\n"+str(nbr_points[gene_region]["perc"])+"%\n"+str(round(median_vals[gene_region],2))+" kb\n"+str(round(mean_vals[gene_region],2))+" kb" for gene_region in gene_regions])
    ax.set_ylabel('Element length (kb)',**axis_font)
    ylim(-10,200)
    
    plt_name_save = "boxplot_element_length_0_200.pdf"
    plt.savefig(publication_path_pics +"SI/" + plt_name_save,bbox_inches='tight')
    plt.savefig(outpath+plt_name_save,bbox_inches='tight')
    plt.close()
    
    size_plot = 12
    axis_font = {'size':str(size_plot)}
    plt.figure(figsize=(20,9))#
    ax = plt.subplot(1,1,1)
    hold(True)
    zed = [tick.label.set_fontsize(size_plot) for tick in ax.yaxis.get_major_ticks()]
    zed = [tick.label.set_fontsize(size_plot) for tick in ax.xaxis.get_major_ticks()]
    
    meanpointprops = dict(marker='*', markeredgecolor='black',markerfacecolor='black')
    bp = plt.boxplot(data, widths = 0.6,sym='', patch_artist=True,showmeans=True,meanprops=meanpointprops)
    
    #coloring
    plt.setp(bp['boxes'], color="grey")
    plt.setp(bp['whiskers'], color="black")
    plt.setp(bp['fliers'], color='black', marker='o')  
    plt.setp(bp['fliers'], color='grey', marker='o')  
    plt.setp(bp['medians'], color='black')
    plt.setp(bp['means'], color='black')
    
    colors = ["white"]*len(nbr_points.keys())
    for patch, color in zip(bp['boxes'], colors):
        patch.set_facecolor(color)
        
    ax.set_xticklabels([gene_regions_plot[gene_region]+"\n"+str(nbr_points[gene_region]["perc"])+"%\n"+str(round(median_vals[gene_region],2))+" kb\n"+str(round(mean_vals[gene_region],2))+" kb" for gene_region in gene_regions])
    ax.set_ylabel('Element length (kb)',**axis_font)
    ylim(-1,10)
    
    plt_name_save = "boxplot_element_length_0_10.pdf"
    plt.savefig(publication_path_pics + "SI/" + plt_name_save,bbox_inches='tight')
    plt.savefig(outpath+plt_name_save,bbox_inches='tight')
    plt.close()
    
def add_snps_length(df,outpath,plt_name):
    order_sets = ["nbr_all_snps","nbr_transition_snps","nbr_transversion_snps","nbr_indel_snps"]
    snp_add_dict = dict()    
    for gene_region in gene_regions:
        snp_add_dict[gene_region] = dict()
        element_length_kb_vals = [i for i in list(df.loc[df['element_name'] == gene_region]["element_length_kb"]) if i != 0]
        snp_add_dict[gene_region]["length_values"] = element_length_kb_vals
        for SNP_class in order_sets:
            snp_den_vals = [i for i in list(df.loc[df['element_name'] == gene_region][SNP_class]) if i != -1]
            snp_add_dict[gene_region][SNP_class] = snp_den_vals
    
    info_txt = open(outpath+"INFO_nbrs_add_length.txt","wb")
    info_txt.write("\t".join(["snp_type","gene_region","tot_length","sum_snps","den"])+"\n")
    groups = []
    for snp_type in order_sets:
        vals_tmp = []
        for gene_region in gene_regions:
            
            tot_length = sum(snp_add_dict[gene_region]["length_values"])
            sum_snps = sum(snp_add_dict[gene_region][snp_type])
            den = float(sum_snps)/float(tot_length)
            info_txt.write("\t".join([snp_type,gene_region,str(tot_length),str(sum_snps),str(round(den,2))])+"\n")
            
            vals_tmp.append(den)
        info_txt.write("\n")
        groups.append(vals_tmp)
            
    info_txt.close()    

    colors = ["#424949","#717D7E","#A6ACAF","#ECF0F1","grey","grey"]
    
    size_plot = 12
    axis_font = {'size':str(size_plot)}
    plt.figure(figsize=(20,9))#
    ax = plt.subplot(1,1,1)
    
    t = "GoNL" if "GoNL" in outpath else "1000 Genomes"
    
    hold(True)
    zed = [tick.label.set_fontsize(size_plot) for tick in ax.yaxis.get_major_ticks()]
    
    N = len(gene_regions)
    ind = np.arange(N)
        
    margin = 0.05
    width = (1.3-2.*margin)/N
    
    for num, vals in enumerate(groups):
        xdata = ind+margin+(num*width)
        rects = plt.bar(xdata, vals, width,color=colors[num])
    
        for rect in rects:
            h = rect.get_height()
            ax.text(rect.get_x()+rect.get_width()/2., 0.05+h, float(round(h,2)),ha='center', va='bottom',size=11,rotation=90)
            
    ax.set_xticks(ind+0.32) #0.45
    ax.set_xticklabels([gene_regions_plot[gene_region] for gene_region in gene_regions])
    ax.set_ylabel("SNP/Indel density",**axis_font)
    
    y_max = 14 if "GoNL" in outpath else 15
    ylim(0,y_max)
    xlim(-0.15,8.8)
    
    #legend
    l1, = plt.bar(1,1,color=colors[0])
    l2, = plt.bar(1,1,color=colors[1])
    l3, = plt.bar(1,1,color=colors[2])
    l4, = plt.bar(1,1,color=colors[3])
    l5, = plt.bar(1,1,color=colors[4])
    l6, = plt.bar(1,1,color=colors[5])
    
    leg = legend((l1,l2,l3,l4,l5,l6),[snp_classes_plots[i.replace("nbr","den")] for i in order_sets],frameon=1,prop={'size':size_plot})
    l1.set_visible(False)
    l2.set_visible(False)
    l3.set_visible(False)
    l4.set_visible(False)
    l5.set_visible(False)
    l6.set_visible(False)
    leg.get_frame().set_facecolor('white')
    
    plt.savefig(outpath+plt_name,bbox_inches='tight')
    plt.close()
    

#################################################################################  
#################################################################################    
#################################################################################

outpath_eval = main_path + "6_evaluation/"
outpath_GoNL = outpath_eval + "GoNL/"
outpath_1000_genomes = outpath_eval + "1000_genomes/"

'''
GENERAL STATS
Number SNPs
Percentage each SNP class
'''
if False:
    gene_path = main_path+"3_genes/"
    snp_path = main_path+"2_snps/"
    
    #GoNL
    df = pd.read_csv(snp_path+"SNPs_GoNL_pandas", index_col=0, parse_dates=True)
    outname = "Info_numbers_SNPs_GoNL"
    count_snp_types(df,outpath_GoNL,outname)
    
    
    #1000 genomes
    df = pd.read_csv(snp_path+"SNPs_1000_genomes_pandas", index_col=0, parse_dates=True)
    outname = "Info_numbers_SNPs_1000_genomes"
    count_snp_types(df,outpath_1000_genomes,outname)
    

'''
SNP DEN BOXPLOTS
'''
if True:
    #GoNL
    snps_genes_path = main_path+"4_snps_genes/GoNL/"
    df = pd.read_csv(snps_genes_path+"SNPs_genes_pandas", index_col=0, parse_dates=True)
    
    plt_name = "GoNL_elements_snp_den.pdf"
    make_elements_snps_plots_and_stat_test(df,outpath_GoNL,plt_name)
    
    #1000 genomes
    snps_genes_path = main_path+"4_snps_genes/1000_genomes/"
    df = pd.read_csv(snps_genes_path+"SNPs_genes_pandas", index_col=0, parse_dates=True)
    
    plt_name = "1000_genomes_elements_snp_den.pdf"
    make_elements_snps_plots_and_stat_test(df,outpath_1000_genomes,plt_name)

'''
CpG density boxplots
'''
if False:
    corr_path = main_path + "7_correlation/"
    cpg_den_boxplot(corr_path,outpath_eval)
    
'''
LENGTH PLOTS ELEMENTS
'''
if False:
    corr_path = main_path + "7_correlation/"
    element_length_boxplot(corr_path,outpath_eval)
    
'''
ADD NUMBER SNPS AND LENGTH
'''
if False:
    #GoNL
    snps_genes_path = main_path+"4_snps_genes/GoNL/"
    plt_name = "GoNL_add_length_SNPs.pdf"
    df = pd.read_csv(snps_genes_path+"SNPs_genes_pandas", index_col=0, parse_dates=True)
    add_snps_length(df,outpath_GoNL,plt_name)
    
    #1000 genomes
    snps_genes_path = main_path+"4_snps_genes/1000_genomes/"
    plt_name = "1000_genomes_add_length_SNPs.pdf"
    df = pd.read_csv(snps_genes_path+"SNPs_genes_pandas", index_col=0, parse_dates=True)
    add_snps_length(df,outpath_1000_genomes,plt_name)
    
