# Supplementary material for: SNP and indel frequencies at transcription start sites and at canonical and alternative translation initiation sites in the human genome
Source: PLoS One. 2019 Apr 12;14(4):e0214816. doi: 10.1371/journal.pone.0214816 (PMC6461226; doi:10.1371/journal.pone.0214816)
Supplement: S1 Code — (ZIP) [file pone.0214816.s001.zip › S1 Code/SA_genes.py]

from init_workspace import *

import random

def multikeysort(items, columns):
    from operator import itemgetter
    comparers = [ ((itemgetter(col[1:].strip()), -1) if col.startswith('-') else (itemgetter(col.strip()), 1)) for col in columns]  
    def comparer(left, right):
        for fn, mult in comparers:
            result = cmp(fn(left), fn(right))
            if result:
                return mult * result
        else:
            return 0
    return sorted(items, cmp=comparer)


def filter_genes_input(refGene_file,output_file,db_file,conn,c):
    
    gene_info_dict = dict()
    filtered_file = open(output_file,"w")
    
    #PARSING IN DICT
    gene_order = []
    refseq_order = []
    txStart_order = [] 
    
    with open(refGene_file,"rb") as f:
        reader = csv.reader(f,delimiter='\t')
        for line_s in reader:
            #skip row names
            if line_s[0][0] != "#":
                refSeqID = line_s[1]
                if refSeqID not in refseq_order:
                    refseq_order.append(refSeqID)
                chrom = line_s[2]
                strand = line_s[3]
                txStart = int(line_s[4])
                txEnd = int(line_s[5])
                cdsStart = int(line_s[6])
                cdsEnd = int(line_s[7])
                exonCount = line_s[8]
                
                exonStarts = line_s[9]
                exonEnds = line_s[10]
                
                geneName = ''.join(e for e in line_s[12] if e.isalnum())
                if geneName not in gene_order:
                    gene_order.append(geneName)
                
                gene_info_dict[refSeqID] = {"chrom":chrom,"strand":strand,"txStart":txStart,"txEnd":txEnd,"cdsStart":cdsStart,"cdsEnd":cdsEnd,"exonCount":exonCount,"exonStarts":exonStarts,"exonEnds":exonEnds,"geneName":geneName}
        
    print "parsing ended -> have gene_info_dict"        
    #FILTERING DICT
    filtered_dict = dict()
    for gene in refseq_order:
        gene_name = gene_info_dict[gene]["geneName"]
        if gene_info_dict[gene]["cdsStart"] != gene_info_dict[gene]["cdsEnd"] and gene_info_dict[gene]["geneName"][0:3] != "MIR" and  gene_info_dict[gene]["geneName"][0:3] != "SNO" and "_" not in gene_info_dict[gene]["chrom"] and "X" not in gene_info_dict[gene]["chrom"] and "Y" not in gene_info_dict[gene]["chrom"]:
            if gene_name not in filtered_dict.keys():
                filtered_dict[gene_name] = gene_info_dict[gene]
                filtered_dict[gene_name]["refSeqID"] = gene
            else:
                txStart_curr = gene_info_dict[gene]["txStart"]
                txEnd_curr = gene_info_dict[gene]["txEnd"]
                diff_curr = txEnd_curr-txStart_curr
                txStart_fin = filtered_dict[gene_name]["txStart"]
                txEnd_fin = filtered_dict[gene_name]["txEnd"]
                diff_fin = txEnd_fin-txStart_fin
                
                if diff_curr > diff_fin:
                    filtered_dict[gene_name] = gene_info_dict[gene]
                    filtered_dict[gene_name]["refSeqID"] = gene
    
    print "first filtering finished"
    #find OVERLAPPING GENES
    all_tx_starts_ends = dict()
    for gene_name in filtered_dict.keys():
        txStart = filtered_dict[gene_name]["txStart"]
        txEnd = filtered_dict[gene_name]["txEnd"]
        chrom = filtered_dict[gene_name]["chrom"]
        gene_name = filtered_dict[gene_name]["geneName"]
        all_tx_starts_ends[gene_name] = [txStart,txEnd,chrom,gene_name]
    print "have all starts and ends"
    

    overlap_within_genes = []
    for gene_name in filtered_dict.keys():
        txStart = filtered_dict[gene_name]["txStart"]
        txEnd = filtered_dict[gene_name]["txEnd"]
        chrom1 = filtered_dict[gene_name]["chrom"]
        for start_ends in all_tx_starts_ends.values():
            start = start_ends[0]
            end = start_ends[1]
            chrom2 = start_ends[2]
            gene_name2 = start_ends[3]
            if txStart >= start and txEnd <= end and chrom1 == chrom2 and gene_name != gene_name2:
                if gene_name not in overlap_within_genes:
                    overlap_within_genes.append(gene_name)
    
    overlap_genes = dict()
    i = 0
    for gene_name in filtered_dict.keys():
        txStart = filtered_dict[gene_name]["txStart"]
        txEnd = filtered_dict[gene_name]["txEnd"]
        chrom1 = filtered_dict[gene_name]["chrom"]
        for start_ends in all_tx_starts_ends.values():
            start = start_ends[0]
            end = start_ends[1]
            chrom2 = start_ends[2]
            gene_name2 = start_ends[3]      
            #overlapping genes
            if chrom1 == chrom2 and txStart < end and txStart > start and txEnd > end and gene_name != gene_name2 and gene_name not in overlap_within_genes and gene_name2 not in overlap_within_genes:
                if gene_name not in overlap_genes.keys():
                    overlap_genes[gene_name] = i
                else:
                    overlap_genes[gene_name2] = overlap_genes[gene_name] 
                
                if gene_name2 not in overlap_genes.keys():
                    overlap_genes[gene_name2] = i
                    i += 1
                else:
                    overlap_genes[gene_name] = overlap_genes[gene_name2]
    
    overlap_final = []
    overlap_impr = []
    if len(overlap_genes) != 0:
        for i_tmp in range(0,np.max(overlap_genes.values())+1):
            overlap_list = [gene_name for gene_name, i in overlap_genes.items() if i == i_tmp]
            contained_impr = list(set(overlap_list).intersection(imprinted_genes))
            if "MEST" in contained_impr:
                print contained_impr
            if len(contained_impr) == 0:            
                random_genes = random.sample(overlap_list,len(overlap_list)-1)
            else:
                random_genes = []
                for gene in overlap_list:
                    if gene != contained_impr[0]:
                        random_genes.append(gene)
            for g in random_genes:
                overlap_final.append(g)
                if g in imprinted_genes.keys():
                    overlap_impr.append(g)

    print "Overlap calculations ended."
    print "Percentage of overlapping genes: "+str(round(float(len(overlap_final))/float(len(filtered_dict.keys())-len(overlap_within_genes))*100,1))+"%"

    for gene_name in filtered_dict.keys():
        txStart = ''.join(e for e in str(filtered_dict[gene_name]["txStart"]) if e.isalnum())
        chrom = ''.join(e for e in filtered_dict[gene_name]["chrom"] if e.isalnum())
        
        txStart_order_g = dict()
        if gene_name not in overlap_within_genes and gene_name not in overlap_final:
                chr_nbr = "".join([s for s in chrom if s.isdigit()])
                txStart_order_g["chrom"] = int(chr_nbr)
                txStart_order_g["txStart"] = int(txStart)
                txStart_order_g["gene_name"] = gene_name
                txStart_order.append(txStart_order_g)
                
                

    sorted_starts_dict = multikeysort(txStart_order, ['chrom', 'txStart'])
    sorted_starts = []
    for item in sorted_starts_dict:
        sorted_starts.append(item["gene_name"])
    
    print "have order wrt txStart"
    #WRITE TO FILE
    filtered_file.write("\t".join(["refSeqID","chrom", "strand", "txStart", "txEnd","cdsStart", "cdsEnd", "exonCount", "exonStarts", "exonEnds", "name2\n"]))
    sql_input_list = []
    for gene_name in sorted_starts: #without overlap
        if gene_name in filtered_dict.keys():
            refSeqID = filtered_dict[gene_name]["refSeqID"]
            chrom = filtered_dict[gene_name]["chrom"]
            strand = filtered_dict[gene_name]["strand"]
            txStart = str(filtered_dict[gene_name]["txStart"])
            txEnd = str(filtered_dict[gene_name]["txEnd"])
            cdsStart = str(filtered_dict[gene_name]["cdsStart"])
            cdsEnd = str(filtered_dict[gene_name]["cdsEnd"])
            exonCount = filtered_dict[gene_name]["exonCount"]
            exonStarts = filtered_dict[gene_name]["exonStarts"]
            exonEnds = filtered_dict[gene_name]["exonEnds"]
            if gene_name in imprinted_genes:
                expression = imprinted_genes[gene_name]
            else:
                expression = "A"
            
            chr_nbr = int("".join(e for e in chrom if e.isdigit()))
            vals = (gene_name,refSeqID,chr_nbr,int(txStart),int(txEnd),strand,expression)
            sql_input_list.append(vals)
            
            #write filtered csv
            filtered_file.write("\t".join([refSeqID,chrom,strand,txStart,txEnd,cdsStart,cdsEnd,exonCount,exonStarts,exonEnds,gene_name]))
            filtered_file.write("\n")
    
    print "start filling db"
    ques = "("+",".join("?" * len(vals))+")"
    c.executemany("INSERT INTO "+ db_file + " VALUES "+ques, sql_input_list)
    conn.commit()
    conn.close()
    
    print "finished filtering and csv writing"
    print
    
def make_region_map(refGene_file,chrom,promo_start,promo_end):
    
    region_map = dict()
    pred_succ_dict = dict()
    txEnd = -1  
    lastTx = -1
    gene_order = []
    with open(refGene_file,"rb") as f:
        reader = csv.reader(f,delimiter='\t')
        for line_s in reader:
            file_map_dict = dict()
            if line_s[0] != "refSeqID" and line_s[1] == chrom:
                refSeqID = line_s[0]
                chrom = line_s[1]
                strand = line_s[2]
                
                txStart = int(line_s[3])
                pred_succ_dict[txStart] = txEnd
                txEnd = int(line_s[4])
                lastTx = txEnd      
                
                cdsStart = int(line_s[5])
                cdsEnd = int(line_s[6])
                exonCount = int(line_s[7])
                
                exonStarts = line_s[8].split(",")
                exonStarts = [s for s in exonStarts if s != ""] 
                exonEnds = line_s[9].split(",")
                exonEnds = [s for s in exonEnds if s != ""]
                
                geneName = ''.join(e for e in line_s[10] if e.isalnum())  
                if geneName not in gene_order:
                    gene_order.append(geneName)
                
                file_map_dict["strand"] = strand
                file_map_dict["txStart"] = txStart
                file_map_dict["txEnd"] = txEnd
                file_map_dict["cdsStart"] = cdsStart
                file_map_dict["cdsEnd"] = cdsEnd                  

                #exons
                nbr_exons_list = range(1,exonCount+1)
                last_exon = -1
                for nbr in nbr_exons_list:
                    exon_tupel = [int(exonStarts[nbr-1]),int(exonEnds[nbr-1])]
                    if nbr == 1:
                        first_exon = exon_tupel
                    last_exon = exon_tupel
                    file_map_dict["exon"+str(nbr)] = exon_tupel

                region_map[geneName] = dict()
                region_map[geneName]["refSeqID"] = refSeqID
                region_map[geneName]["chrom"] = chrom
                region_map[geneName]["geneName"] = geneName
                
                all_exons = []
                for key in file_map_dict.keys():
                    if "exon" in key:
                        all_exons.append(file_map_dict[key])
                
                all_exons = sorted(all_exons)
                
                exon_bundles = []
                for exon in all_exons:
                    e_start = exon[0]
                    e_end = exon[1]
                    exon_bundle = [e_start,e_end]
                    if cdsStart > e_start and cdsStart < e_end:
                        exon_bundle.append(cdsStart)
                    if cdsEnd > e_start and cdsEnd < e_end:
                        exon_bundle.append(cdsEnd)
                    exon_bundles.append(sorted(exon_bundle))
                
                all_exon_parts = []
                for b in exon_bundles:
                    if len(b) == 2:
                        all_exon_parts.append(b)
                    else:
                        for i in range(0,len(b)-1):
                            start = b[i]
                            end = b[i+1]
                            all_exon_parts.append([start,end]) 
                    
                
                utr5_exons = []
                utr3_exons = []
                coding_exons = []
                for exon in all_exon_parts:
                    e_start = exon[0]
                    e_end = exon[1]
                    if strand == "+":
                        #5utr
                        if e_end <= cdsStart:
                            utr5_exons.append(exon)
                        #3utr
                        elif e_start >= cdsEnd:
                            utr3_exons.append(exon)
                        else:
                            coding_exons.append(exon)
                    if strand == "-":
                        #5utr
                        if e_end <= cdsStart:
                            utr3_exons.append(exon)
                        #3utr
                        elif e_start >= cdsEnd:
                            utr5_exons.append(exon)
                        else:
                            coding_exons.append(exon)
                    
               
                #INTRONS
                introns = []
                for exon_pos in range(0,len(all_exons)-1):
                    intron_start = all_exons[exon_pos][1]
                    intron_end = all_exons[exon_pos+1][0]
                    introns.append([intron_start,intron_end])
                    
                if txStart != first_exon[0]:
                    introns.append([txStart,first_exon[0]])
                if txEnd != last_exon[1]:
                    introns.append([last_exon[1],txEnd])
               
                region_map[geneName]["utr5_exons"] = utr5_exons
                region_map[geneName]["utr3_exons"] = utr3_exons
                region_map[geneName]["coding_exons"] = coding_exons
                region_map[geneName]["all_exons"] = all_exons
                region_map[geneName]["introns"] = introns
                region_map[geneName]["strand"] = strand
                
                if strand == "+":
                    region_map[geneName]["promoter"] = [txStart-promo_start,txStart+promo_end]
                else:
                    region_map[geneName]["promoter"] = [txEnd-promo_end,txEnd+promo_start]
                
                
                region_map[geneName]["intragenic"] = [txStart,txEnd]
    
    if True:
        for key in pred_succ_dict.keys():
            pred_succ_dict[pred_succ_dict[key]] = key
    
        first_entry = pred_succ_dict[-1]
        if first_entry > 100000:
            pred_succ_dict[first_entry] = 100000
        else:
            pred_succ_dict[first_entry] = 0
        pred_succ_dict[lastTx] = chrom_length_dict[chrom]
    
        for gene_name in region_map:
            txStart = region_map[gene_name]["intragenic"][0]
            txEnd = region_map[gene_name]["intragenic"][1]
            
            region1 = txStart - pred_succ_dict[txStart]
            region2 = pred_succ_dict[txEnd] - txEnd
            
            if region1 % 2 == 0:
                region1 -= 1
            
            intergenic1_mid = (region1)/2
            intergenic2_mid = (region2)/2
            
            if intergenic1_mid>0:
                intergenic1 = [txStart-intergenic1_mid,txStart]
            else:
                intergenic1 = []
            
            if intergenic2_mid>0:
                intergenic2 = [txEnd,txEnd+intergenic2_mid]
            else:
                intergenic2 = []
            
            region_map[gene_name]["intergenic"] = [intergenic1,intergenic2]
            
    return region_map,gene_order

def write_to_file(region_map,gene_order,chroms,output_complete,output_regions,gene_regions):
    print "write to file"
    #WRITE TO FILE
    region_file_compl = open(output_complete,"w")
    region_file_compl.write("\t".join(["refSeqID","name2","chrom", "strand", "intergenic", "promoter","5UTR", "coding_exons", "3UTR", "introns", "intragenic\n"]))
    for chrom in chroms:
        for gene_name in gene_order[chrom]:
            refSeqID = region_map[chrom][gene_name]["refSeqID"]
            chrom = region_map[chrom][gene_name]["chrom"]
            strand = region_map[chrom][gene_name]["strand"]
            intergenic = str(region_map[chrom][gene_name]["intergenic"])
            promoter = str(region_map[chrom][gene_name]["promoter"])
            utr5_exons = str(region_map[chrom][gene_name]["utr5_exons"])
            coding_exons = str(region_map[chrom][gene_name]["coding_exons"])
            utr3_exons = str(region_map[chrom][gene_name]["utr3_exons"])
            all_exons = str(region_map[chrom][gene_name]["all_exons"])
            introns = str(region_map[chrom][gene_name]["introns"])
            intragenic = str(region_map[chrom][gene_name]["intragenic"])
    
            region_file_compl.write("\t".join([refSeqID,gene_name,chrom,strand,intergenic,promoter,utr5_exons,coding_exons,utr3_exons,all_exons,introns,intragenic]))
            region_file_compl.write("\n")
    region_file_compl.close()

    
    for region in gene_regions:
        if region != "cpg_island":
            region_file_bed = open(output_regions.replace("placeholder",region),"w")
            for chrom in chroms:
                for gene_name in gene_order[chrom]:
                    refSeqID = region_map[chrom][gene_name]["refSeqID"]
                    chrom = region_map[chrom][gene_name]["chrom"]
                    strand = region_map[chrom][gene_name]["strand"]
                    region_info = region_map[chrom][gene_name][region]
                    if region == "promoter" or region == "intragenic":
                        region_file_bed.write("\t".join([chrom,str(region_info[0]),str(region_info[1]),refSeqID,gene_name,strand]))
                        region_file_bed.write("\n")
                    else:
                        for se_list in region_info:
                            if len(se_list) != 0:
                                region_file_bed.write("\t".join([chrom,str(se_list[0]),str(se_list[1]),refSeqID,gene_name,strand]))
                                region_file_bed.write("\n")
                                
                
                             
            region_file_bed.close()
    
def get_all_genes(refSeq_file,output_file):
    gene_map = set()
    with open(refSeq_file,"rb") as f:
        reader = csv.reader(f,delimiter='\t')
        for line_s in reader:
            if line_s[0] != "refSeqID":
                gene_name = line_s[10]
                gene_map.add(gene_name)
                
    gene_file = open(output_file,'wb')
    pickle.dump(gene_map,gene_file)
    gene_file.close()
    
def append_cpg_id_and_sort(cpg_file,output_file_cpg_set):
    i = 1
    cpg_dict = dict()
    seen_chrom = set()
    cpg_ids = []
    with open(cpg_file,"r") as fin:
        for line in fin:
            if line[0] != "#":
                line = line.replace("\n","")
                line_s = line.split("\t")
                chrom = line_s[0]
                start = int(line_s[1])
                end = line_s[2]
                length = line_s[3]
                num_cpg = line_s[4]
                
                if chrom in chroms:
                    if chrom not in seen_chrom:
                        seen_chrom.add(chrom)
                        cpg_dict[chrom] = dict()
                    cpg_id = "cpg"+str(i)
                    cpg_dict[chrom][start] = {"cpg_id":cpg_id,"end":end,"length":length,"num_cpg":num_cpg} 
                    i += 1
                    cpg_ids.append(cpg_id)
    
    pickle_dump(cpg_ids,output_file_cpg_set)
    
    res_file = open(main_path+"3_genes/2-gene_regions_cpg_island.bed","wb")
    for chrom in chroms:                
        cpg_start_list = cpg_dict[chrom].keys()
        sorted_starts = sorted(cpg_start_list)
        for sorted_start in sorted_starts:
            vals = cpg_dict[chrom][sorted_start]
            cpg_id = vals["cpg_id"]
            end = vals["end"]
            length = vals["length"]
            num_cpg = vals["num_cpg"]
            line = "\t".join([chrom,str(sorted_start),end,cpg_id,length,num_cpg])+"\n"
            res_file.write(line)
    
    res_file.close()
    
def make_closest(cpg_region_file,output_file):
    intra_file = main_path + "3_genes/2-gene_regions_intragenic.bed"
    inter = "/usr/bin/closestBed"
        
    command = inter + " -a " + cpg_region_file + " -b " + intra_file + " > " + output_file
    
    os.system(command)
    
def make_elem_len_dict(hg_19_file,output_file,all_genes_file,output_file_cpg_set):
    file_open = open(hg_19_file,"r")
    
    seen_gene_ids = set()
    seen_gene_names = set()
    len_dict = dict()
    for line in file_open:
        line_s = line.split("\t")
        start = int(line_s[1])
        end = int(line_s[2])
        len_kb = float(end-start)/1000
        gene_name = line_s[4]
        if "cpg_island" in hg_19_file:
            gene_name = line_s[3]
        seen_id = str(start)+str(end)+gene_name
        if gene_name not in seen_gene_names:
            seen_gene_names.add(gene_name)
            len_dict[gene_name] = len_kb
        else:
            if seen_id not in seen_gene_ids:
                seen_gene_ids.add(seen_id)
                len_dict[gene_name] += len_kb

    if "cpg_island" in hg_19_file:
        gene_map = set(pickle_load(output_file_cpg_set))
    else:
        gene_map = set(pickle_load(all_genes_file))
    
    for gene_name in gene_map:
        if gene_name not in seen_gene_names:
            len_dict[gene_name] = 0.0
    
    pickle_dump(len_dict,output_file)
    

#####################################################################################################################
#####################################################################################################################
#####################################################################################################################
#####################################################################################################################
refGene_file = main_path +"3_genes/0-refGene_complete_hg19.csv"
output_file_genes = main_path +"3_genes/1-filtered_input_genes_hg19.csv"
output_file_gene_set = main_path + "3_genes/2-gene_set"
output_file_cpg_set = main_path + "3_genes/2-cpg_id_set"
    
if False:  
    print "FILTER GENE FILE"
    
    db_genes = "db_genes"
    new_db = main_path + "3_genes/" +db_genes +".db"
    conn = sqlite3.connect(new_db)
    c = conn.cursor()
    
    c.execute('''CREATE TABLE IF NOT EXISTS db_genes (
    gene_name VARCHAR(20) not null PRIMARY KEY,
    refseq_id VARCHAR(20) not null,
    chrom INT check(chrom in (1,2,3,4,5,6,7,8,9,10,11,12,13,14,15,16,17,18,19,20,21,22)),
    txStart INT check(txStart>=0),
    txEnd INT check(txEnd>=0),
    strand CHAR(1) check(strand in ('+','-')),
    expression CHAR(1) check(expression in ('A','M','P'))
    )''')
    
    conn.commit()


    filter_genes_input(refGene_file,output_file_genes,db_genes,conn,c)
    conn.close()
    
#MAKE GENE REGIONS   
if False:
    print "MAKE GENE REGIONS"
    chr_region_map = dict()
    gene_order_dict = dict() 
    
    promo_start = 2000
    promo_end = 1000
    for chrom in chroms:
        print chrom
        region_map,gene_order = make_region_map(output_file_genes,chrom,promo_start,promo_end)
        
        chr_region_map[chrom] = region_map
        gene_order_dict[chrom] = gene_order
    
    #write to file
    output_complete = main_path+"3_genes/2-gene_regions_complete.csv"
    output_regions = main_path+"3_genes/2-gene_regions_placeholder.bed"
    write_to_file(chr_region_map,gene_order_dict,chroms,output_complete,output_regions,gene_regions)
    
if False:
    print "GET ALL GENES"
    get_all_genes(output_file_genes,output_file_gene_set)
    

if True:
    print "MAKE CPG island list"
    cpg_region_file = main_path + "3_genes/0-gene_regions_CpG_islands_hg19.csv"
    append_cpg_id_and_sort(cpg_region_file,output_file_cpg_set)

                

#CALCULATE LENGTH OF GENE REGIONS
if True:
    print "CALCULATE LENGTH OF GENE REGIONS"
    for seq_elem in gene_regions:
        print seq_elem
        hg_19_file = main_path + "3_genes/2-gene_regions_"+seq_elem+".bed"
        output_file = main_path + "3_genes/2-length_file_dict_"+seq_elem
        make_elem_len_dict(hg_19_file,output_file,output_file_gene_set,output_file_cpg_set)
    
    
    
