# Supplementary material for: SNP and indel frequencies at transcription start sites and at canonical and alternative translation initiation sites in the human genome
Source: PLoS One. 2019 Apr 12;14(4):e0214816. doi: 10.1371/journal.pone.0214816 (PMC6461226; doi:10.1371/journal.pone.0214816)
Supplement: S1 Code — (ZIP) [file pone.0214816.s001.zip › S1 Code/SA_ribo_profiling_SNPs.py]

from init_workspace import *
import random

mRNA_range = [i for i in range(-15,14) if i != 0]

map_pos_range = dict()
map_range_pos = dict()
for pos in range(len(mRNA_range)):
    snp_pos = mRNA_range[pos]
    map_pos_range[pos] = snp_pos
    map_range_pos[snp_pos] = pos
    


'''
Ribo profiling start sites
'''
def make_index_files_chroms(chrom_path):
    for chrom in range(1,23):
        infile = chrom_path+"chr"+str(chrom)+".fa"
        outfile = chrom_path+"chr"+str(chrom)
        #for bowtie
        command = "/usr/local/bin/bowtie-build "+infile+" "+outfile
        print command
        
        #for bedtools
        command = "/usr/local/bin/samtools faidx "+infile
        print command
        cmdline(command)
    
def parse_Refseq_chrom_mapping(ensembl_file):
    file_o = open(ensembl_file,"rb")
    res_dict = dict()
    for line in file_o:
        line_s = line.split("\t")
        chrom = line_s[2]
        strand = "-" if line_s[5] == "-1" else "+"
        refid = line_s[8].replace("\n","")
        if len(refid) != 0:
            res_dict[refid] = {"chrom":"chr"+chrom,"strand":strand}
    
    file_o.close()
    
    return res_dict

def make_TIS_table_ribo_prof(refid_chrom_map,chrom_path,outpath_pandas,outfile_pandas):
    window_up = 15
    window_down = 15
    column_names = ["refid_ext","refid","ext","category","codon","chrom","strand","seq_context","seq_context_minus","seq_context_minus_compl","seq_found_bowtie","seq_start","seq_end"]
    
    info_dict = dict()
    for col in column_names:
        info_dict[col] = []
        
    
    pretis_path = "set_path"
    specie_query = "human"
    db_name_all_TIS = "db_all_TIS_" + specie_query
    db_name_seqs =  "db_ortho_sequences_" + specie_query
    
    #DB TIS
    new_db = pretis_path + db_name_all_TIS +".db"
    conn_all_TIS_db = sqlite3.connect(new_db)
    conn_all_TIS_db.row_factory = lambda cursor, row: row[0]   
    c_all_TIS_db = conn_all_TIS_db.cursor()
    
    #DB SEQS
    new_db = pretis_path + "blast/"+db_name_seqs+".db"
    conn_seqs = sqlite3.connect(new_db)
    conn_seqs.row_factory = lambda cursor, row: row[0]   
    c_seqs = conn_seqs.cursor()
    
    all_refseq_ids = c_all_TIS_db.execute("select distinct RefSeq_accesion_number from "+db_name_all_TIS).fetchall()
    i = 0
    for refid in all_refseq_ids:
        print "------------------------------------------------------------------",i,len(all_refseq_ids)
        i += 1
        if refid not in refid_chrom_map.keys():
            continue
        chrom = refid_chrom_map[refid]["chrom"]
        strand = refid_chrom_map[refid]["strand"]
        
        if chrom not in ["chr"+str(c) for c in range(1,23)]:
            continue
                
        #select sequences
        utr5_query = c_seqs.execute("select utr5_"+specie_query+" from "+db_name_seqs+" where RefSeq_accesion_number_"+specie_query+"=?",(refid,)).fetchall()[0]
        cds_query = c_seqs.execute("select cds_"+specie_query+" from "+db_name_seqs+" where RefSeq_accesion_number_"+specie_query+"=?",(refid,)).fetchall()[0]
        seq_query = utr5_query+cds_query
        len_5utr = len(utr5_query)
        
        exts = c_all_TIS_db.execute("select nt_ext from "+db_name_all_TIS+" where RefSeq_accesion_number=?",(refid,)).fetchall()
        for ext in exts:
            pos_0_based = len_5utr+ext
            if (pos_0_based-window_up)>=0 and (pos_0_based+window_down+3)<=len(seq_query):
                ########## sequence context #######
                sequence_context1 = seq_query[pos_0_based-15:pos_0_based].lower()
                sequence_context2 = seq_query[pos_0_based:pos_0_based+3]
                sequence_context3 = seq_query[pos_0_based+3:pos_0_based+13].lower()
                
                seq_context = sequence_context1+sequence_context2+sequence_context3
                seq_context_minus = seq_context[::-1]
                seq_context_minus_compl = take_complement(seq_context_minus)
                
                category = c_all_TIS_db.execute("select category from "+db_name_all_TIS+" where RefSeq_accesion_number=? and nt_ext=?",(refid,ext)).fetchall()[0]
                codon = c_all_TIS_db.execute("select codon from "+db_name_all_TIS+" where RefSeq_accesion_number=? and nt_ext=?",(refid,ext)).fetchall()[0]
                
                info_dict["refid_ext"].append(refid+"_"+str(ext))
                info_dict["refid"].append(refid)
                info_dict["ext"].append(ext)
                info_dict["category"].append(category)
                info_dict["codon"].append(codon)
                
                info_dict["chrom"].append(chrom)
                info_dict["strand"].append(strand)
                
                info_dict["seq_context"].append(seq_context)
                info_dict["seq_context_minus"].append(seq_context_minus)
                info_dict["seq_context_minus_compl"].append(seq_context_minus_compl)
                
                ########## get genome position #######
                if strand == "+":
                    seq_context_input = seq_context
                else:
                    seq_context_input = seq_context_minus_compl
                
                command = "/usr/local/bin/bowtie -c "+ chrom_path+chrom+" "+seq_context_input
                bowtie_res = cmdline(command)
                
                if len(bowtie_res) != 0:
                    bowtie_split = bowtie_res.split("\t")
                    
                    seq_start = bowtie_split[3]
                    seq_end = str(int(seq_start) + len(seq_context))
                    seq_found_bowtie = bowtie_split[4]
                    
                    if seq_found_bowtie != seq_context_input.upper():
                        seq_start = "match_not_100%"
                        seq_end = "match_not_100%"
                else:
                    seq_start = "no_alignments"
                    seq_end = "no_alignments"
                    seq_found_bowtie = "no_alignments"
                        
                info_dict["seq_start"].append(seq_start)
                info_dict["seq_end"].append(seq_end)
                info_dict["seq_found_bowtie"].append(seq_found_bowtie)
            
            
    #Built dataframe
    df = pd.DataFrame(0, index = np.arange(len(info_dict["refid"])),columns = column_names)
    for feat in column_names:
        df[feat] = info_dict[feat]
    
    df.to_csv(outpath_pandas)

def make_TIS_table_RefSeq(refGene_file,window_upstream,windown_downstream,outpath_pandas,outfile_pandas):
    column_names = ["refid_ext","refid","ext","category","codon","chrom","strand","seq_context","seq_context_minus","seq_context_minus_compl","seq_found_bedtools","seq_start","seq_end"]
    
    info_dict = dict()
    for col in column_names:
        info_dict[col] = []
    
    i = 0
    with open(refGene_file,"rb") as f:
        reader = csv.reader(f,delimiter='\t')
        for line_s in reader:
            if i%1000 == 0:
                print i
            i += 1
            #skip row names
            if line_s[0] != "refSeqID":
                refSeqID = line_s[0]
                chrom = line_s[1]
                strand = line_s[2]
                
                CDSStart = int(line_s[5])
                CDSEnd = int(line_s[6])
                
                if strand == "+":
                    seq_start = CDSStart-window_upstream
                    seq_end = CDSStart+windown_downstream
                if strand == "-":
                    seq_start = CDSEnd-windown_downstream
                    seq_end = CDSEnd+window_upstream
                
                #get sequence    
                #write tmp bed
                bed_file = outpath_pandas+"refseq_bed_tmp.csv"
                bed_tmp = open(bed_file,"wb")
                bed_tmp.write("\t".join([chrom,str(seq_start),str(seq_end)])+"\n")
                bed_tmp.close()
                
                chrom_fasta = main_path + "10_ribo_profiling/0_chromosomes/"+chrom+".fa"
                getfasta = "/usr/local/bin/bedtools getfasta"
                out_tmp = outpath_pandas+"out_tmp.csv"
                command = getfasta + " -fi " + chrom_fasta + " -bed " + bed_file + " >" + out_tmp 
                os.system(command)

                out_o = open(out_tmp,"rb")
                for line in out_o:
                    if ">" not in line:
                        seq_context_found = line.replace("\n","").upper()
                
                if strand == "-":
                    seq_context_minus_compl = seq_context_found.upper()
                    seq_context_minus = seq_context_minus_compl[::-1].upper()
                    seq_context = take_complement(seq_context_minus).upper()
                    
                if strand == "+":
                    seq_context = seq_context_found.upper()
                    seq_context_minus = seq_context_found[::-1].upper()
                    seq_context_minus_compl = take_complement(seq_context_minus).upper()
                    
                codon = seq_context[15:18]
                
                info_dict["refid_ext"].append(refSeqID+"_0")
                info_dict["refid"].append(refSeqID)
                info_dict["ext"].append(0)
                info_dict["category"].append(1)
                info_dict["codon"].append(codon)
                
                info_dict["chrom"].append(chrom)
                info_dict["strand"].append(strand)
                
                info_dict["seq_context"].append(seq_context)
                info_dict["seq_context_minus"].append(seq_context_minus)
                info_dict["seq_context_minus_compl"].append(seq_context_minus_compl)
                
                info_dict["seq_start"].append(seq_start)
                info_dict["seq_end"].append(seq_end)
                info_dict["seq_found_bedtools"].append(seq_context_found)

    #Built dataframe
    df = pd.DataFrame(0, index = np.arange(len(info_dict["refid"])),columns = column_names)
    for feat in column_names:
        df[feat] = info_dict[feat]
    
    df.to_csv(outpath_pandas+outfile_pandas)
    
    #delete tmp files
    os.remove(out_tmp)
    os.remove(bed_file)
    
def make_BED_file_CSS(df,outfile_bed):
    mRNA_range_minus = mRNA_range[::-1]
    
    refids_pos =  list(set(list(df.loc[df['category'] == 1]["refid_ext"]))) 
    refids_neg =  list(set(list(df.loc[df['category'] == 0]["refid_ext"]))) 
    refid_lists = {"pos":refids_pos}
    
    for fname,refid_list in refid_lists.iteritems():
        file_o = open(outfile_bed+"_"+fname+".csv","wb")
        for refid_ext in refid_list:
            df_refid = df.loc[df['refid_ext'] == refid_ext]
            
            category = list(df_refid.loc[df_refid['refid_ext'] == refid_ext]["category"])[0]
            strand = list(df_refid.loc[df_refid['refid_ext'] == refid_ext]["strand"])[0]
    
            chrom = list(df_refid.loc[df_refid['refid_ext'] == refid_ext]["chrom"])[0]
            seq_start = list(df_refid.loc[df_refid['refid_ext'] == refid_ext]["seq_start"])[0]
            seq_end = list(df_refid.loc[df_refid['refid_ext'] == refid_ext]["seq_end"])[0]
            seq_context = list(df_refid.loc[df_refid['refid_ext'] == refid_ext]["seq_context"])[0]
            seq_context_minus = list(df_refid.loc[df_refid['refid_ext'] == refid_ext]["seq_context_minus"])[0]
            seq_context_minus_compl = list(df_refid.loc[df_refid['refid_ext'] == refid_ext]["seq_context_minus_compl"])[0]
            codon = list(df_refid.loc[df_refid['refid_ext'] == refid_ext]["codon"])[0]
            
            if seq_start != "no_alignments" and seq_start != "match_not_100%":
                seq_start = int(seq_start)
                seq_end = int(seq_end)
                
                j = 0
                for i in range(seq_start,seq_end):
                    if strand == "+":
                        pos_write = str(mRNA_range[j])
                    else:
                        pos_write = str(mRNA_range_minus[j])
                    file_o.write("\t".join([chrom,str(i),str(i+1),refid_ext,str(category),codon,strand,"pos_"+pos_write,seq_context,"minus_"+seq_context_minus,"minus_compl_"+seq_context_minus_compl])+"\n")
                    j+=1
                    
                
            
    file_o.close()
    
    
def make_BED_file_TSS_flank(filtered_genes,outbed,outfile_pandas,outpath_TSS_flank):
    file_o = open(filtered_genes,"rb")
    file_bed = open(outbed,"wb")
    
    column_names = ["refid_ext","chrom","strand","txStart","txEnd","context_start","context_end","seq_context","codon","seq_context_minus","seq_context_minus_compl"]
    info_dict = dict()
    for col in column_names:
        info_dict[col] = []
        
    mRNA_range_minus = mRNA_range[::-1]
    
    for line in file_o:
        if "refSeqID" not in line:
            line_s = line.split("\t")
            refSeqID = line_s[0]
            chrom = line_s[1]
            strand = line_s[2]
            txStart = int(line_s[3])
            txEnd = int(line_s[4])
            
            if strand == "+":
                seq_start = txStart-15
                seq_end = txStart+13
            if strand == "-":
                seq_start = txEnd-13
                seq_end = txEnd+15
            
            seq_context,codon,seq_context_minus,seq_context_minus_compl = "-1","-1","-1","-1"   #get_seq_from_coords(outpath_TSS_flank,chrom,seq_start,seq_end,strand)
            
            if "N" not in seq_context:
                #write pandas info file
                info_dict["refid_ext"].append(refSeqID)
                info_dict["chrom"].append(chrom)
                info_dict["strand"].append(strand)
                info_dict["txStart"].append(txStart)
                info_dict["txEnd"].append(txEnd)
                info_dict["context_start"].append(seq_start)
                info_dict["context_end"].append(seq_end)
                
                info_dict["seq_context"].append(seq_context)
                info_dict["codon"].append(codon)
                info_dict["seq_context_minus"].append(seq_context_minus)
                info_dict["seq_context_minus_compl"].append(seq_context_minus_compl)
                
                j = 0
                for i in range(seq_start,seq_end):
                    if strand == "+":
                        pos_write = str(mRNA_range[j])
                    else:
                        pos_write = str(mRNA_range_minus[j])
                    file_bed.write("\t".join([chrom,str(i),str(i+1),"pos_"+pos_write,refSeqID,strand,chrom,str(txStart),str(txEnd),str(seq_start),str(seq_end),seq_context,codon,seq_context_minus,seq_context_minus_compl])+"\n")
                    j+=1
                    
    file_o.close()
    file_bed.close()
    
    #Built dataframe
    df = pd.DataFrame(0, index = np.arange(len(info_dict["refid_ext"])),columns = column_names)
    for feat in column_names:
        df[feat] = info_dict[feat]
    
    df.to_csv(outfile_pandas)
                    
            
def make_intersect(output_file_snps,output_interval,output_file):

    inter = "/usr/bin/intersectBed"
    sort = "/usr/bin/sortBed"
    
    command = sort + " -i " + output_interval + " > " + output_interval.replace(".csv","")+"_sorted.csv"
    os.system(command) 
    
    #intersect
    command = inter + " -a " + output_interval.replace(".csv","")+"_sorted.csv" + " -b " + output_file_snps + " -wa -wb > " + output_file
    os.system(command)        
    
def parse_intersect_CSS(intersect_file,outpath_pandas):
    column_names = ["refid_ext","category","codon","strand","pos_mRNA","seq_context","seq_context_minus","seq_context_minus_compl",
                    "snp_id","REF","ALT","variant_type","AF_allele_frequency","AF_class","transition_snp","transversion_snp","indel_snp","CpG_snp","CpG_transition_snp"]
    
    column_names_pos = {"refid_ext":3,"category":4,"codon":5,"strand":6,"pos_mRNA":7,"seq_context":8,"seq_context_minus":9,"seq_context_minus_compl":10,
                    "snp_id":14,"REF":16,"ALT":17,"variant_type":18,"AF_allele_frequency":19,"AF_class":20,"transition_snp":21,"transversion_snp":22,"indel_snp":23,"CpG_snp":24,"CpG_transition_snp":25}
    
    info_dict = dict()
    for col in column_names:
        info_dict[col] = []
        
    file_o = open(intersect_file)
    
    seen_snps = set()
    for line in file_o:
        line_s = line.split("\t")
        
        pos_mRNA = line_s[column_names_pos["pos_mRNA"]]
        seq_context = line_s[column_names_pos["seq_context"]]
        snp_id = line_s[column_names_pos["snp_id"]]
        seen_id = pos_mRNA+seq_context+snp_id
        
        variant_type = line_s[column_names_pos["variant_type"]]
        codon = line_s[column_names_pos["codon"]]
        if seen_id not in seen_snps and variant_type != "INDEL" and codon in codons_order:
            seen_snps.add(seen_id)
        
            for column_name in column_names:
                val_str = line_s[column_names_pos[column_name]].replace("\n","")
                if column_name == "pos_mRNA":
                    val_str = int(val_str.split("_")[1])
                    
                info_dict[column_name].append(val_str)
                    
    #Built dataframe
    df = pd.DataFrame(0, index = np.arange(len(info_dict["refid_ext"])),columns = column_names)
    for feat in column_names:
        df[feat] = info_dict[feat]
    
    df.to_csv(outpath_pandas)

def get_seq_from_coords(outpath_tmp,chrom,context_start,context_end,strand):
    bed_file = outpath_tmp+"refseq_bed_tmp.csv"
    bed_tmp = open(bed_file,"wb")
    bed_tmp.write("\t".join([chrom,str(context_start),str(context_end)])+"\n")
    bed_tmp.close()
    
    chrom_fasta = main_path + "10_ribo_profiling/0_chromosomes/"+chrom+".fa"
    getfasta = "/usr/local/bin/bedtools getfasta"
    out_tmp = outpath_tmp+"out_tmp.csv"
    command = getfasta + " -fi " + chrom_fasta + " -bed " + bed_file + " >" + out_tmp 
    os.system(command)

    out_o = open(out_tmp,"rb")
    for line in out_o:
        if ">" not in line:
            seq_context_found = line.replace("\n","").upper()
    
    if strand == "-":
        seq_context_minus_compl = seq_context_found.upper()
        seq_context_minus = seq_context_minus_compl[::-1].upper()
        seq_context = take_complement(seq_context_minus).upper()
        
    if strand == "+":
        seq_context = seq_context_found.upper()
        seq_context_minus = seq_context_found[::-1].upper()
        seq_context_minus_compl = take_complement(seq_context_minus).upper()
        
    codon = seq_context[15:18]
    
    return seq_context,codon,seq_context_minus,seq_context_minus_compl
                
                    
def parse_intersect_TSS_flank(intersect_file,outname_pandas):
    column_names = ["refid_ext","pos_mRNA","strand","chrom","txStart","txEnd","context_start","context_end",
                    "snp_id","REF","ALT","variant_type","AF_allele_frequency","AF_class","transition_snp","transversion_snp","indel_snp","CpG_snp","CpG_transition_snp",
                    "seq_context","codon","seq_context_minus","seq_context_minus_compl"
                    ]
    
    column_names_pos = {"refid_ext":4,"pos_mRNA":3,"strand":5,"chrom":6,"txStart":7,"txEnd":8,"context_start":9,"context_end":10,
                        "seq_context":11,"codon":12,"seq_context_minus":13,"seq_context_minus_compl":14,
                    "snp_id":18,"REF":20,"ALT":21,"variant_type":22,"AF_allele_frequency":23,"AF_class":24,"transition_snp":25,"transversion_snp":26,"indel_snp":27,"CpG_snp":28,"CpG_transition_snp":29}
    
    info_dict = dict()
    for col in column_names:
        info_dict[col] = []
        
    file_o = open(intersect_file)
    
    for line in file_o:
        line_s = line.split("\t")
        variant_type = line_s[column_names_pos["variant_type"]]
        if variant_type != "INDEL":
            for column_name in column_names:
                val_str = line_s[column_names_pos[column_name]].replace("\n","")
                if column_name == "pos_mRNA":
                    val_str = int(val_str.split("_")[1])
                    
                info_dict[column_name].append(val_str)
                    
    #Built dataframe
    df = pd.DataFrame(0, index = np.arange(len(info_dict["refid_ext"])),columns = column_names)
    for feat in column_names:
        df[feat] = info_dict[feat]
    
    df.to_csv(outname_pandas)

######################################################################################
######################################################################################
######################################################################################


def make_SNP_encoding(df_inter,outpath_SNP_code):
    pos_dict = dict()
    j = 0
    for i in mRNA_range:
        pos_dict[i] = j
        j += 1
        
    column_names = ["refid_ext","codon","seq_context","SNP_positions","nbr_snps","binary_SNP_code","seq_logo_code"]+["pos_"+str(i) for i in mRNA_range]
    info_dict = dict()
    for col in column_names:
        info_dict[col] = []
        
    all_refids = set(list(df_inter["refid_ext"]))
    for refid_ext in all_refids:
        
        variant_type = list(df_inter.loc[df_inter["refid_ext"] == refid_ext]["variant_type"])[0]
        
        if variant_type == "SNP":
            snp_positions = list(df_inter.loc[df_inter["refid_ext"] == refid_ext]["pos_mRNA"])
            snp_positions = [i for i in snp_positions if i in mRNA_range]
            
            seq_context = list(df_inter.loc[df_inter["refid_ext"] == refid_ext]["seq_context"])[0]
            
            binary_code = "0"*len(mRNA_range)
            seq_logo_code = "A"*len(mRNA_range)
            for snp_pos in snp_positions:
                pos_in_seq = pos_dict[snp_pos]
                transition_snp = list(df_inter.loc[(df_inter["refid_ext"] == refid_ext) & (df_inter["pos_mRNA"] == snp_pos)]["transition_snp"])[0]
                transversion_snp = list(df_inter.loc[(df_inter["refid_ext"] == refid_ext) & (df_inter["pos_mRNA"] == snp_pos)]["transversion_snp"])[0]
                if transition_snp == 1:
                    code = '1'
                if transversion_snp == 1:
                    code = '1'
                binary_code = binary_code[:pos_in_seq] + code + binary_code[pos_in_seq+1:]
                seq_logo_code = seq_logo_code[:pos_in_seq] + 'P' + seq_logo_code[pos_in_seq+1:]
            
            if True:
                info_dict["refid_ext"].append(refid_ext)
                info_dict["codon"].append(list(df_inter.loc[df_inter["refid_ext"] == refid_ext]["codon"])[0])
                info_dict["seq_context"].append(seq_context)
                info_dict["nbr_snps"].append(len(snp_positions))
            
                info_dict["SNP_positions"].append(snp_positions)
                info_dict["binary_SNP_code"].append(binary_code)
                info_dict["seq_logo_code"].append(seq_logo_code)
                
                for b_pos in range(len(binary_code)):
                    l = binary_code[b_pos]
                    p = mRNA_range[b_pos]
                    info_dict["pos_"+str(p)].append(l)
                
        
    #Built dataframe
    df = pd.DataFrame(0, index = np.arange(len(info_dict["refid_ext"])),columns = column_names)
    for feat in column_names:
        df[feat] = info_dict[feat]
    
    df.to_csv(outpath_SNP_code)
                


     
####################################################################################
####################################################################################
####################################################################################


def plot_snp_distr_ALL(df_refseq_1000,df_refseq_GoNL,df_HEK_1000,df_HEK_GoNL,outname):
    info_txt = open(outname.replace("_xxx.pdf",".txt"),"wb")
    
    
    nbr_con_refseq_1000 = len(set(list(df_refseq_1000["refid_ext"])))
    nbr_con_refseq_GoNL = len(set(list(df_refseq_GoNL["refid_ext"])))
    nbr_con_HEK_1000 = len(set(list(df_HEK_1000["refid_ext"])))
    nbr_con_HEK_GoNL = len(set(list(df_HEK_GoNL["refid_ext"])))
    
    info_txt.write("Number of sequence contexts (used for normalization):\n")
    info_txt.write("nbr_con_refseq_1000: "+str(nbr_con_refseq_1000)+"\n")
    info_txt.write("nbr_con_refseq_GoNL: "+str(nbr_con_refseq_GoNL)+"\n")
    info_txt.write("nbr_con_HEK_1000: "+str(nbr_con_HEK_1000)+"\n")
    info_txt.write("nbr_con_HEK_GoNL: "+str(nbr_con_HEK_GoNL)+"\n\n")
    
    x = []
    labels = []
    y_nbr_refseq_1000 = []
    y_nbr_refseq_GoNL = []
    y_nbr_HEK_1000 = []
    y_nbr_HEK_GoNL = []
    
    y_nbr_refseq_1000_norm = []
    y_nbr_refseq_GoNL_norm = []
    y_nbr_HEK_1000_norm = []
    y_nbr_HEK_GoNL_norm = []
    
    for pos in range(len(mRNA_range)):
        x.append(pos)
        snp_pos = mRNA_range[pos]
        labels.append(snp_pos)
        
        y_nbr_refseq_1000.append(len(list(df_refseq_1000.loc[(df_refseq_1000["pos_mRNA"] == snp_pos) & (df_refseq_1000["variant_type"] == "SNP")]["AF_class"])))
        y_nbr_refseq_GoNL.append(len(list(df_refseq_GoNL.loc[(df_refseq_GoNL["pos_mRNA"] == snp_pos) & (df_refseq_GoNL["variant_type"] == "SNP")]["AF_class"])))
        y_nbr_HEK_1000.append(len(list(df_HEK_1000.loc[(df_HEK_1000["pos_mRNA"] == snp_pos) & (df_HEK_1000["variant_type"] == "SNP")]["AF_class"])))
        y_nbr_HEK_GoNL.append(len(list(df_HEK_GoNL.loc[(df_HEK_GoNL["pos_mRNA"] == snp_pos) & (df_HEK_GoNL["variant_type"] == "SNP")]["AF_class"])))
        
        y_nbr_refseq_1000_norm.append(float(len(list(df_refseq_1000.loc[(df_refseq_1000["pos_mRNA"] == snp_pos) & (df_refseq_1000["variant_type"] == "SNP")]["AF_class"])))/float(nbr_con_refseq_1000))
        y_nbr_refseq_GoNL_norm.append(float(len(list(df_refseq_GoNL.loc[(df_refseq_GoNL["pos_mRNA"] == snp_pos) & (df_refseq_GoNL["variant_type"] == "SNP")]["AF_class"])))/float(nbr_con_refseq_GoNL))
        y_nbr_HEK_1000_norm.append(float(len(list(df_HEK_1000.loc[(df_HEK_1000["pos_mRNA"] == snp_pos) & (df_HEK_1000["variant_type"] == "SNP")]["AF_class"])))/float(nbr_con_HEK_1000))
        y_nbr_HEK_GoNL_norm.append(float(len(list(df_HEK_GoNL.loc[(df_HEK_GoNL["pos_mRNA"] == snp_pos) & (df_HEK_GoNL["variant_type"] == "SNP")]["AF_class"])))/float(nbr_con_HEK_GoNL))
        
    
    info_txt.write("mRNA_range: "+str(mRNA_range)+"\n\n")  
    info_txt.write("y_nbr_refseq_1000: "+str(y_nbr_refseq_1000)+"\n")
    info_txt.write("y_nbr_refseq_GoNL: "+str(y_nbr_refseq_GoNL)+"\n")
    info_txt.write("y_nbr_HEK_1000: "+str(y_nbr_HEK_1000)+"\n")
    info_txt.write("y_nbr_HEK_GoNL: "+str(y_nbr_HEK_GoNL)+"\n\n")
    
    info_txt.write("y_nbr_refseq_1000_norm: "+str(y_nbr_refseq_1000_norm)+"\n")
    info_txt.write("y_nbr_refseq_GoNL_norm: "+str(y_nbr_refseq_GoNL_norm)+"\n")
    info_txt.write("y_nbr_HEK_1000_norm: "+str(y_nbr_HEK_1000_norm)+"\n")
    info_txt.write("y_nbr_HEK_GoNL_norm: "+str(y_nbr_HEK_GoNL_norm)+"\n\n")
    info_txt.close()
    
    
    size_plot = 12
    axis_font = {'size':str(size_plot)}
    c1 = "#2980B9"#E67E22"
    c2 = "#E67E22"
    
    c3 = "k"
    c4 = "red"
    
    '''
    nbr SNPs
    '''
    figure(num=None, figsize=(20, 9), facecolor='w', edgecolor='k')
    ax = plt.subplot(1,1,1)
    
    zed = [tick.label.set_fontsize(size_plot) for tick in ax.xaxis.get_major_ticks()]
    zed = [tick.label.set_fontsize(size_plot) for tick in ax.yaxis.get_major_ticks()]
    
    markersize = 10
    ax.plot(x, y_nbr_refseq_1000,marker="o",linestyle="-",color=c1, ms=markersize,label="RefSeq, 1000 Genomes")
    ax.plot(x, y_nbr_refseq_GoNL,marker="^",linestyle="--",color=c1, ms=markersize,label="RefSeq, GoNL")
    ax.plot(x, y_nbr_HEK_1000,marker="o",linestyle="-",color=c2, ms=markersize,label="HEK, 1000 Genomes")
    ax.plot(x, y_nbr_HEK_GoNL,marker="^",linestyle="--",color=c2, ms=markersize,label="HEK, GoNL")
    
    
    plt.xticks(x, labels,fontsize=size_plot)

    
    #legend
    l1, = plt.plot(1,1,color="k",marker="o",linestyle="-", ms=markersize)
    l2, = plt.plot(1,1,color="k",marker="^",linestyle="--", ms=markersize)
    l3, = plt.plot(1,1,color=c1)
    l4, = plt.plot(1,1,color=c2)
    
    leg = legend((l1,l2,l3,l4),["1000 Genomes", "GoNL","RefSeq","HEK293"],loc='upper right',frameon=1,prop={'size':11})
    l1.set_visible(False)
    l2.set_visible(False)
    l3.set_visible(False)
    l4.set_visible(False)
    leg.get_frame().set_facecolor('white')
        
    
    ax.set_ylabel('Total number of SNPs',**axis_font)
    ax.set_xlabel('mRNA position [nt]',**axis_font)
    plt.xlim(np.min(x)-0.5,np.max(x)+0.5)
    plt.ylim(0,205)
    
    plt.savefig(outname.replace("xxx","nbr"),bbox_inches='tight')
    plt.close()
    
    '''
    normalized with number contexts
    '''
    figure(num=None, figsize=(20, 9), facecolor='w', edgecolor='k')
    ax = plt.subplot(1,1,1)
    
    zed = [tick.label.set_fontsize(size_plot) for tick in ax.xaxis.get_major_ticks()]
    zed = [tick.label.set_fontsize(size_plot) for tick in ax.yaxis.get_major_ticks()]
    
    markersize = 10
    ax.plot(x, y_nbr_refseq_1000_norm,marker="o",linestyle="-",color=c1, ms=markersize,label="RefSeq, 1000 Genomes")
    ax.plot(x, y_nbr_refseq_GoNL_norm,marker="^",linestyle="--",color=c1, ms=markersize,label="RefSeq, GoNL")
    ax.plot(x, y_nbr_HEK_1000_norm,marker="o",linestyle="-",color=c2, ms=markersize,label="HEK, 1000 Genomes")
    ax.plot(x, y_nbr_HEK_GoNL_norm,marker="^",linestyle="--",color=c2, ms=markersize,label="HEK, GoNL")
    
    
    plt.xticks(x, labels,fontsize=size_plot)
    
    #legend
    l1, = plt.plot(1,1,color="k",marker="o",linestyle="-", ms=markersize)
    l2, = plt.plot(1,1,color="k",marker="^",linestyle="--", ms=markersize)
    l3, = plt.plot(1,1,color=c1)
    l4, = plt.plot(1,1,color=c2)
    
    leg = legend((l1,l2,l3,l4),["1000 Genomes", "GoNL","RefSeq","HEK293"],loc='upper right',frameon=1,prop={'size':11})
    l1.set_visible(False)
    l2.set_visible(False)
    l3.set_visible(False)
    l4.set_visible(False)
    leg.get_frame().set_facecolor('white')
    
    #leg = ax.legend(loc='upper right',frameon=1,prop={'size':10})
    #leg.get_frame().set_facecolor('white')
    

    ax.set_ylabel('Normalized number of SNPs [%]',**axis_font)
    ax.set_xlabel('mRNA position [nt]',**axis_font)
    plt.xlim(np.min(x)-0.5,np.max(x)+0.5)
    #plt.xlim(np.min(x)-0.5,np.max(x)+1.2)
    plt.ylim(0,0.07)
    
    plt.savefig(outname.replace("xxx","norm"),bbox_inches='tight')
    plt.close()


      
def plot_TSS_SNP_CpG_flank(df_all_contexts,df_TSS_flank_1000,df_TSS_flank_GoNL,outpath):
    all_ids = list(df_all_contexts["refid_ext"])
    all_contexts = list(df_all_contexts["seq_context"])
    
    result_refid_dict = dict()
    i = 0
    for refid_pos in range(len(all_ids)):
        if i%1000==0:
            print i
        i+=1
        
        refid = all_ids[refid_pos]
        result_refid_dict[refid] = dict()
        for pos in range(len(mRNA_range)):
            result_refid_dict[refid][pos] = {"dinuc":-1,"SNP_1000":-1,"SNP_GoNL":-1}
        
        seq_context = all_contexts[refid_pos]
        df_tmp_1000 = df_TSS_flank_1000.loc[df_TSS_flank_1000["refid_ext"] == refid]
        df_tmp_GoNL = df_TSS_flank_GoNL.loc[df_TSS_flank_GoNL["refid_ext"] == refid]
        
        mut_positions_1000 = list(df_tmp_1000["pos_mRNA"])
        mut_positions_GoNL = list(df_tmp_GoNL["pos_mRNA"])
        
        for pos in range(len(mRNA_range)-1):
            snp_pos = mRNA_range[pos]
            
            nt1 = seq_context[pos]
            nt2 = seq_context[pos+1]
            dinuc = nt1+"p"+nt2
            
            result_refid_dict[refid][pos]["dinuc"] = dinuc
            
            if snp_pos in mut_positions_1000:
                REF = list(df_tmp_1000.loc[df_tmp_1000["pos_mRNA"] == snp_pos]["REF"])[0]
                ALT = list(df_tmp_1000.loc[df_tmp_1000["pos_mRNA"] == snp_pos]["ALT"])[0]
                SNP = REF+">"+ALT
                result_refid_dict[refid][pos]["SNP_1000"] = SNP
                
            if snp_pos in mut_positions_GoNL:
                REF = list(df_tmp_GoNL.loc[df_tmp_GoNL["pos_mRNA"] == snp_pos]["REF"])[0]
                ALT = list(df_tmp_GoNL.loc[df_tmp_GoNL["pos_mRNA"] == snp_pos]["ALT"])[0]
                SNP = REF+">"+ALT
                result_refid_dict[refid][pos]["SNP_GoNL"] = SNP
        
        
       
    print result_refid_dict["NM_017871"]
    
    ##################################################
    ########### PREPROCESS FOR PLOT ##################
    ##################################################
    
    labels = []
    x_ticks = []
    for pos in range(len(mRNA_range)-1):
        x_ticks.append(pos)
        snp_pos = mRNA_range[pos]
        labels.append(snp_pos)
        
    print x_ticks   
    
    y_SNPs_1000 = [0]*(len(mRNA_range)-1)
    y_SNPs_GoNL = [0]*(len(mRNA_range)-1)
    dinuc_distr = dict()
    dinuc_snp_distr = {"1000G":dict(),"GoNL":dict()}
    for refid in result_refid_dict.keys():
        for pos in x_ticks:
            dinuc = result_refid_dict[refid][pos]["dinuc"]
            
            #SNPs and dinucs
            SNP_1000 = result_refid_dict[refid][pos]["SNP_1000"]
            SNP_GoNL = result_refid_dict[refid][pos]["SNP_GoNL"]
            if SNP_1000 != -1:
                y_SNPs_1000[pos] += 1
                
                #snp and dinuc
                if dinuc not in dinuc_snp_distr["1000G"].keys():
                    dinuc_snp_distr["1000G"][dinuc] = [0]*(len(mRNA_range)-1)
                dinuc_snp_distr["1000G"][dinuc][pos] += 1
            
            
            if SNP_GoNL != -1:
                y_SNPs_GoNL[pos] += 1
                
                #snp and dinuc
                if dinuc not in dinuc_snp_distr["GoNL"].keys():
                    dinuc_snp_distr["GoNL"][dinuc] = [0]*(len(mRNA_range)-1)
                dinuc_snp_distr["GoNL"][dinuc][pos] += 1
                
            #dinuc all
            if dinuc not in dinuc_distr.keys():
                dinuc_distr[dinuc] = [0]*(len(mRNA_range)-1)
            dinuc_distr[dinuc][pos] += 1
                

    print x_ticks
    print y_SNPs_1000   
    print dinuc_distr
    print dinuc_snp_distr
    
    ##################################################
    ###################### PLOT ######################
    ##################################################
    size_plot = 12
    axis_font = {'size':str(size_plot)}
    
    '''
    Dinucs
    '''    
    f, (ax1, ax2, ax3, ax4) = plt.subplots(4, sharex=True, sharey=True,figsize=(16, 12))
    
    colors = ["#CB4335","#7D3C98","#2471A3","#138D75"]
    p1,p2,p3,p4 = 0,0,0,0
    
    for dinuc in sorted(dinuc_distr.keys()):
        m = "o"
        s = 8
        if dinuc in ["CpG","CpA"]:
            m = "*"
            s = 15
        if dinuc[0] == "C":
            ax1.plot(x_ticks, dinuc_distr[dinuc],marker=m,linestyle="-",markersize=s,color=colors[p1],label=dinuc)  #np.random.rand(3,) r"$ {} $".format(dinuc, edgecolors='none')
            p1 += 1    
        if dinuc[0] == "G":
            ax2.plot(x_ticks, dinuc_distr[dinuc],marker=m,linestyle="-",markersize=s,color=colors[p2],label=dinuc)
            p2 += 1
        if dinuc[0] == "A":
            ax3.plot(x_ticks, dinuc_distr[dinuc],marker=m,linestyle="-",markersize=s,color=colors[p3],label=dinuc)
            p3 += 1
        if dinuc[0] == "T":
            ax4.plot(x_ticks, dinuc_distr[dinuc],marker=m,linestyle="-",markersize=s,color=colors[p4],label=dinuc)
            p4 += 1
            
            
    for ax in (ax1, ax2, ax3, ax4):
        zed = [tick.label.set_fontsize(size_plot) for tick in ax.xaxis.get_major_ticks()]
        zed = [tick.label.set_fontsize(size_plot) for tick in ax.yaxis.get_major_ticks()]
        
        ax.axvline(14 ,color='grey', linestyle='--',linewidth=0.5)
        leg = ax.legend(loc='upper right',frameon=1,prop={'size':10})
        leg.get_frame().set_facecolor('white')
    
    plt.xticks(x_ticks, labels,fontsize=size_plot)
    plt.setp(ax1.get_xticklabels(), fontsize=6)
    
    f.subplots_adjust(hspace=0)
    plt.setp([a.get_xticklabels() for a in f.axes[:-1]], visible=False)
    
    f.text(0.08, 0.5, 'Number of dinucleotides', va='center', rotation='vertical')
    plt.xlabel('DNA position [bp]',**axis_font)
    #text(np.min(x)-0.5, 243,'(B)', horizontalalignment='center',verticalalignment='center',size=20)
    plt.xlim(np.min(x_ticks)-1,np.max(x_ticks)+1)
    plt.ylim(-100,4500)
    
    plt.savefig(outpath+"6_SI_dinucleotides_ALL.pdf",bbox_inches='tight')
    plt.close()        
    
    '''
    Dinucs + SNPs
    '''    
    
    #1000G and GoNL
    for ds in dinuc_snp_distr.keys():
        f, (ax1, ax2, ax3, ax4) = plt.subplots(4, sharex=True, sharey=True,figsize=(16, 12))
        
        colors = ["#CB4335","#7D3C98","#2471A3","#138D75"]
        p1,p2,p3,p4 = 0,0,0,0
        
        for dinuc in sorted(dinuc_snp_distr[ds].keys()):
            m = "o"
            s = 8
            if dinuc in ["CpG","CpA"]:
                m = "*"
                s = 15
            if dinuc[0] == "C":
                ax1.plot(x_ticks, dinuc_snp_distr[ds][dinuc],marker=m,linestyle="-",markersize=s,color=colors[p1],label=dinuc)  #np.random.rand(3,) r"$ {} $".format(dinuc, edgecolors='none')
                p1 += 1    
            if dinuc[0] == "G":
                ax2.plot(x_ticks, dinuc_snp_distr[ds][dinuc],marker=m,linestyle="-",markersize=s,color=colors[p2],label=dinuc)
                p2 += 1
            if dinuc[0] == "A":
                ax3.plot(x_ticks, dinuc_snp_distr[ds][dinuc],marker=m,linestyle="-",markersize=s,color=colors[p3],label=dinuc)
                p3 += 1
            if dinuc[0] == "T":
                ax4.plot(x_ticks, dinuc_snp_distr[ds][dinuc],marker=m,linestyle="-",markersize=s,color=colors[p4],label=dinuc)
                p4 += 1
                
                
        for ax in (ax1, ax2, ax3, ax4):
            zed = [tick.label.set_fontsize(size_plot) for tick in ax.xaxis.get_major_ticks()]
            zed = [tick.label.set_fontsize(size_plot) for tick in ax.yaxis.get_major_ticks()]
            
            ax.axvline(14 ,color='grey', linestyle='--',linewidth=0.5)
            leg = ax.legend(loc='upper right',frameon=1,prop={'size':10})
            leg.get_frame().set_facecolor('white')
        
        plt.xticks(x_ticks, labels,fontsize=size_plot)
        plt.setp(ax1.get_xticklabels(), fontsize=6)
        
        f.subplots_adjust(hspace=0)
        plt.setp([a.get_xticklabels() for a in f.axes[:-1]], visible=False)
        
        f.text(0.08, 0.5, 'Number of SNPs at dinucleotides', va='center', rotation='vertical')
        plt.xlabel('DNA position [bp]',**axis_font)
        plt.xlim(np.min(x_ticks)-1,np.max(x_ticks)+1)
        plt.ylim(-3,53)
    
        plt.savefig(outpath+"6_SI_dinucleotides_SNPs_"+ds+".pdf",bbox_inches='tight')
        plt.close()        
        
    
    '''
    SNPs
    '''
    figure(num=None, figsize=(20, 9), facecolor='w', edgecolor='k')
    ax = plt.subplot(1,1,1)
    
    zed = [tick.label.set_fontsize(size_plot) for tick in ax.xaxis.get_major_ticks()]
    zed = [tick.label.set_fontsize(size_plot) for tick in ax.yaxis.get_major_ticks()]
    
    markersize = 10
    ax.plot(x_ticks, y_SNPs_1000,marker="o",linestyle="-",color="#CB4335",label="1000 Genomes", ms=markersize)
    ax.plot(x_ticks, y_SNPs_GoNL,marker="^",linestyle="--",color="#CB4335",label="GoNL", ms=markersize)
        
    plt.xticks(x_ticks, labels,fontsize=size_plot)
    #plt.title(str(len(all_ids)))
    
    leg = ax.legend(loc='upper right',frameon=1,prop={'size':14})
    leg.get_frame().set_facecolor('white')

    ax.set_ylabel('Total number of SNPs',**axis_font)
    ax.set_xlabel('DNA position [bp]',**axis_font)
    plt.ylim(50,250)
    text(-0.5, 243,'(B)', horizontalalignment='center',verticalalignment='center',size=20)
    plt.xlim(np.min(x_ticks)-1,np.max(x_ticks)+1)
    
    #ax1.set_title("6_SNPs_ALL")
    plt_name = "6_MAIN_SNPs_ALL.pdf"
    plt.savefig(publication_path_pics + plt_name,bbox_inches='tight')
    plt.savefig(outpath + plt_name,bbox_inches='tight')
    plt.close()
    
    '''
    MAIN manuscript
    '''
    info_txt = open(outpath+"6_info_number.txt","wb")
    info_txt.write("Dinucs\n\n")
    '''
    dinucs
    '''
    figure(num=None, figsize=(10, 8), facecolor='w', edgecolor='k')
    ax = plt.subplot(1,1,1)
    
    zed = [tick.label.set_fontsize(size_plot) for tick in ax.xaxis.get_major_ticks()]
    zed = [tick.label.set_fontsize(size_plot) for tick in ax.yaxis.get_major_ticks()]
    
    colors = ["#CB4335","#7D3C98","#2471A3","#138D75"]
    p = 0
    for dinuc in sorted(dinuc_distr.keys()):
        m = "o"
        s = markersize
        if dinuc in ["CpG","CpA"]:
            m = "*"
            s = 20
        if dinuc[0] == "C":
            ax.plot(x_ticks[9:21], dinuc_distr[dinuc][9:21],marker=m,linestyle="-",markersize=s,color=colors[p],label=dinuc)
            p += 1
            
            info_txt.write(dinuc+"\n")
            for k in range(len(x_ticks[9:21])):
                ptmp = map_pos_range[x_ticks[9:21][k]]
                vtmp = dinuc_distr[dinuc][9:21][k]
                info_txt.write("Pos "+str(ptmp)+": "+str(vtmp)+" dinucs\n")
            info_txt.write("\n")
    info_txt.write("\n\ndinucs + SNPs\n\n")
    
    ax.axvline(14 ,color='grey', linestyle='--',linewidth=0.5)
    leg = ax.legend(loc='upper right',frameon=1,prop={'size':14})
    leg.get_frame().set_facecolor('white')
    
    plt.xticks(x_ticks[9:21], labels[9:21],fontsize=size_plot)    

    plt.ylabel('Number of dinucleotides',**axis_font)
    plt.xlabel('DNA position [bp]',**axis_font)
    
    text(8.9, 3860,'(C)', horizontalalignment='center',verticalalignment='center',size=20)
    plt.xlim(np.min(x_ticks[9:21])-0.5,np.max(x_ticks[9:21])+0.5)
    plt.ylim(0,4000)
    
    #ax.set_title("6_MAIN_dinucleotides_C")
    plt_name = "6_MAIN_dinucleotides_C.pdf"
    plt.savefig(publication_path_pics + plt_name,bbox_inches='tight')
    plt.savefig(outpath + plt_name,bbox_inches='tight')
    plt.close()
    
    '''
    dinuc + SNPs
    '''
    figure(num=None, figsize=(10, 8), facecolor='w', edgecolor='k')
    ax = plt.subplot(1,1,1)
    
    zed = [tick.label.set_fontsize(size_plot) for tick in ax.xaxis.get_major_ticks()]
    zed = [tick.label.set_fontsize(size_plot) for tick in ax.yaxis.get_major_ticks()]
    
    colors = ["#CB4335","#7D3C98","#2471A3","#138D75"]
    ds = "1000G"
    p = 0
    for dinuc in sorted(dinuc_snp_distr[ds].keys()):
        m = "o"
        s = markersize
        if dinuc in ["CpG","CpA"]:
            m = "*"
            s = 20
        if dinuc[0] == "C":
            ax.plot(x_ticks[9:21], dinuc_snp_distr[ds][dinuc][9:21],marker=m,linestyle="-",markersize=s,color=colors[p],label=dinuc)  #np.random.rand(3,) r"$ {} $".format(dinuc, edgecolors='none')
            p += 1    
            info_txt.write(dinuc+"\n")
            for k in range(len(x_ticks[9:21])):
                ptmp = map_pos_range[x_ticks[9:21][k]]
                vtmp = dinuc_snp_distr[ds][dinuc][9:21][k]
                info_txt.write("Pos "+str(ptmp)+": "+str(vtmp)+" SNPs at dinucs\n")
            info_txt.write("\n")

        
    ax.axvline(14 ,color='grey', linestyle='--',linewidth=0.5)
    leg = ax.legend(loc='upper right',frameon=1,prop={'size':14})
    leg.get_frame().set_facecolor('white')
    
    plt.xticks(x_ticks[9:21], labels[9:21],fontsize=size_plot)
        
    plt.ylabel('Number of SNPs at dinucleotides',**axis_font)
    plt.xlabel('DNA position [bp]',**axis_font)
    
    text(8.9, 48.3,'(D)', horizontalalignment='center',verticalalignment='center',size=20)
    plt.xlim(np.min(x_ticks[9:21])-0.5,np.max(x_ticks[9:21])+0.5)
    plt.ylim(0,50)

    #ax.set_title("6_MAIN_dinucleotides_SNPs_C_"+ds)
    plt_name = "6_MAIN_dinucleotides_SNPs_C_"+ds+".pdf"
    plt.savefig(publication_path_pics + plt_name,bbox_inches='tight')
    plt.savefig(outpath + plt_name,bbox_inches='tight')
    plt.close()           
    
    
    
        
def plot_TSS_flank(df_TSS_flank_1000,df_TSS_flank_GoNL,outname):
    info_txt = open(outname.replace("_xxx.pdf",".txt"),"wb")
    
    refids_all_1000 = df_TSS_flank_1000["refid_ext"]
    refids_all_GoNL = df_TSS_flank_GoNL["refid_ext"]
    
    nbr_con_TSS_1000 = len(list(set(refids_all_1000)))
    nbr_con_TSS_GoNL = len(list(set(refids_all_GoNL)))
    
    nbr_SNPs_in_con_TSS_1000 = len(list(refids_all_1000))
    nbr_SNPs_in_con_TSS_GoNL = len(list(refids_all_GoNL))
    
    info_txt.write("Number of transcription start sites (used for normalization):\n")
    info_txt.write("nbr_TSS_1000: "+str(nbr_con_TSS_1000)+"\n")
    info_txt.write("nbr_TSS_GoNL: "+str(nbr_con_TSS_GoNL)+"\n\n")
    info_txt.write("NBR SNPS in nbr_TSS_1000: "+str(nbr_SNPs_in_con_TSS_1000)+"\n")
    info_txt.write("NBR SNPS in nbr_TSS_GoNL: "+str(nbr_SNPs_in_con_TSS_GoNL)+"\n\n")
    
    x = []
    labels = []
    y_nbr_TSS_1000_all = []
    y_nbr_TSS_GoNL_all = []
    
    y_nbr_TSS_1000_inCpG = []
    y_nbr_TSS_GoNL_inCpG = []
    
    y_nbr_TSS_1000_notinCpG = []
    y_nbr_TSS_GoNL_notinCpG = []
    
    y_nbr_TSS_1000_norm = []
    y_nbr_TSS_GoNL_norm = []
    
    for pos in range(len(mRNA_range)):
        x.append(pos)
        snp_pos = mRNA_range[pos]
        labels.append(snp_pos)
        
        seq_contexts_1000 = list(df_TSS_flank_1000.loc[(df_TSS_flank_1000["pos_mRNA"] == snp_pos) & (df_TSS_flank_1000["variant_type"] == "SNP")]["seq_context"])
        seq_contexts_GoNL = list(df_TSS_flank_GoNL.loc[(df_TSS_flank_GoNL["pos_mRNA"] == snp_pos) & (df_TSS_flank_GoNL["variant_type"] == "SNP")]["seq_context"])
        
        y_nbr_TSS_1000_all.append(len(seq_contexts_1000))
        y_nbr_TSS_GoNL_all.append(len(seq_contexts_GoNL))
        
        #print seq_contexts_1000[0:10]
        
        def countCpG(seq_contexts):
            inCpG = 0
            not_inCpG = 0
            for seq_context in seq_contexts:
                nt1 = seq_context[pos]
                nt2 = seq_context[pos+1]
                if nt1 == "C" and nt2 == "G":
                    inCpG += 1
                else:
                    not_inCpG += 1
            return inCpG,not_inCpG

        if pos != 0 and pos != len(mRNA_range)-1:
            inCpG_1000,not_inCpG_1000 = countCpG(seq_contexts_1000)
            inCpG_GoNL,not_inCpG_GoNL = countCpG(seq_contexts_GoNL)
        else:
            inCpG_1000,not_inCpG_1000 = -1,-1
            inCpG_GoNL,not_inCpG_GoNL = -1,-1
                
        
        y_nbr_TSS_1000_inCpG.append(inCpG_1000)
        y_nbr_TSS_GoNL_inCpG.append(inCpG_GoNL)
        
        y_nbr_TSS_1000_notinCpG.append(not_inCpG_1000)
        y_nbr_TSS_GoNL_notinCpG.append(not_inCpG_GoNL)
        
        
            
    info_txt.write("mRNA_range: "+str(mRNA_range)+"\n\n")  
    info_txt.write("y_nbr_TSS_1000_all: "+str(y_nbr_TSS_1000_all)+"\n")
    info_txt.write("y_nbr_TSS_GoNL_all: "+str(y_nbr_TSS_GoNL_all)+"\n")
    info_txt.close()
    
    
    def plot_SNPs_CpG(outname,x,y1000,yGoNL):
        size_plot = 12
        axis_font = {'size':str(size_plot)}
        c1 = "#CB4335"
        c2 = "#1e90ff"
        c3 = "#7b68ee"
        c4 = "#696969"
        
        '''
        nbr SNPs
        '''
        
        figure(num=None, figsize=(20, 9), facecolor='w', edgecolor='k')
        ax = plt.subplot(1,1,1)
        
        zed = [tick.label.set_fontsize(size_plot) for tick in ax.xaxis.get_major_ticks()]
        zed = [tick.label.set_fontsize(size_plot) for tick in ax.yaxis.get_major_ticks()]
        
        ax.plot(x, y1000,marker="o",linestyle="-",color=c1,label="1000 Genomes")
        ax.plot(x, yGoNL,marker="^",linestyle="--",color=c1,label="GoNL")
        
        plt.xticks(x, labels,fontsize=size_plot)
        leg = ax.legend(loc='upper right',frameon=1,prop={'size':12})
        leg.get_frame().set_facecolor('white')
        
        ax.set_ylabel('Total number of SNPs',**axis_font)
        ax.set_xlabel('DNA position [bp]',**axis_font)
        plt.xlim(np.min(x)-1,np.max(x)+1)
        
        plt.savefig(outname,bbox_inches='tight')
        plt.close()
        
    plot_SNPs_CpG(outname.replace("xxx","nbr_ALL_contexts"),x,y_nbr_TSS_1000_all,y_nbr_TSS_GoNL_all)
    plot_SNPs_CpG(outname.replace("xxx","nbr_ALL_inCpG"),x,y_nbr_TSS_1000_inCpG,y_nbr_TSS_GoNL_inCpG)
    plot_SNPs_CpG(outname.replace("xxx","nbr_ALL_notinCpG"),x,y_nbr_TSS_1000_notinCpG,y_nbr_TSS_GoNL_notinCpG)
    
    
    
    
def make_BED_CSS200(df,outname,inter_start,inter_end,step):
    file_o = open(outname_CSS200_bed,"wb")
    refids_pos = list(list(df.loc[(df['category'] == 1) & (df["codon"].isin(codons_order)) & (df["seq_start"] != "no_alignments") & (df["seq_start"] != "match_not_100%")]["refid_ext"]))#[0:10] #only positives
    print len(refids_pos)
    for refid_ext in refids_pos:
        chrom = list(df.loc[df['refid_ext'] == refid_ext]["chrom"])[0]
        seq_start = list(df.loc[df['refid_ext'] == refid_ext]["seq_start"])[0]
        seq_end = list(df.loc[df['refid_ext'] == refid_ext]["seq_end"])[0]
        strand = list(df.loc[df['refid_ext'] == refid_ext]["strand"])[0]
        seq_context = list(df.loc[df['refid_ext'] == refid_ext]["seq_context"])[0]

        if strand == "+":
            codon_start = int(seq_start)+15
        if strand == "-":
            codon_start = int(seq_start)+14
            
            
        #make intervals
        i = 1 
        j = (-inter_start+inter_end)/step 
        if strand == "+":
            start = codon_start+inter_start
            while start < codon_start+inter_end:
                file_o.write("\t".join([chrom,str(start),str(start+step),str(i),refid_ext,strand,str(codon_start),seq_context])+"\n")
                start += step
                i += 1
        if strand == "-":
            start = codon_start-inter_end
            while start < codon_start-inter_start:
                file_o.write("\t".join([chrom,str(start),str(start+step),str(j),refid_ext,strand,str(codon_start),seq_context])+"\n")
                start += step
                j -= 1
            
            
    file_o.close()
    
    
def make_snp_genes_df(outfile,gene_map,intersect_result,nbr_intervals,step):
    column_names = ["gene_name",
                    "interval_nbr",
                    "interval_length_kb",
                    
                    "nbr_all_snps",
                    "nbr_transition_snps",
                    "nbr_transversion_snps",
                    "nbr_indel_snps",
                    "nbr_CpG_snps",
                    "nbr_CpG_transition_snps",
                    
                    "den_all_snps",
                    "den_transition_snps",
                    "den_transversion_snps",
                    "den_indel_snps",
                    "den_CpG_snps",
                    "den_CpG_transition_snps"
                    ]
    
    gene_snps_dict = dict()
    for col in column_names:
        gene_snps_dict[col] = []
    
    inter_open = open(intersect_result,"rb")
    seen_gene_names = set()
    snps_count_dict = dict()
    for i in range(1,nbr_intervals+1):
        snps_count_dict[i] = dict()
        
    for line in inter_open:
        line_s = line.split("\t")
        
        interval_nbr = int(line_s[3])
        gene_name = line_s[4]
        AF_class = line_s[17]
        transition = int(line_s[18])
        transversion = int(line_s[19])
        indel = int(line_s[20])
        CpG_snp = int(line_s[21])
        CpG_transition_snp = int(line_s[21])
        
        if gene_name not in set(snps_count_dict[interval_nbr].keys()):#seen_gene_names:
            seen_gene_names.add(gene_name)
            snps_count_dict[interval_nbr][gene_name] = dict()
        
            snps_count_dict[interval_nbr][gene_name]["nbr_all_snps"] = 0
            snps_count_dict[interval_nbr][gene_name]["nbr_transition_snps"] = 0
            snps_count_dict[interval_nbr][gene_name]["nbr_transversion_snps"] = 0
            snps_count_dict[interval_nbr][gene_name]["nbr_indel_snps"] = 0
            snps_count_dict[interval_nbr][gene_name]["nbr_CpG_snps"] = 0
            snps_count_dict[interval_nbr][gene_name]["nbr_CpG_transition_snps"] = 0
        
        if AF_class != "":
            snps_count_dict[interval_nbr][gene_name]["nbr_all_snps"] += 1
            if transition == 1:
                snps_count_dict[interval_nbr][gene_name]["nbr_transition_snps"] += 1
            if transversion == 1:
                snps_count_dict[interval_nbr][gene_name]["nbr_transversion_snps"] += 1
            if indel == 1:
                snps_count_dict[interval_nbr][gene_name]["nbr_indel_snps"] += 1
            if CpG_snp == 1:
                snps_count_dict[interval_nbr][gene_name]["nbr_CpG_snps"] += 1
            if CpG_transition_snp == 1:
                snps_count_dict[interval_nbr][gene_name]["nbr_CpG_transition_snps"] += 1
    
    
    for interval_nbr in range(1,nbr_intervals+1):
        print interval_nbr
        for gene_name in gene_map:
            element_length_kb = float(step)/float(1000)
            gene_snps_dict["gene_name"].append(gene_name)
            gene_snps_dict["interval_nbr"].append(interval_nbr)
            gene_snps_dict["interval_length_kb"].append(element_length_kb)
            if gene_name not in set(snps_count_dict[interval_nbr].keys()):
                gene_snps_dict["nbr_all_snps"].append(0)
                gene_snps_dict["nbr_transition_snps"].append(0)
                gene_snps_dict["nbr_transversion_snps"].append(0)
                gene_snps_dict["nbr_indel_snps"].append(0)
                gene_snps_dict["nbr_CpG_snps"].append(0)
                gene_snps_dict["nbr_CpG_transition_snps"].append(0)
        
                gene_snps_dict["den_all_snps"].append(0)
                gene_snps_dict["den_transition_snps"].append(0)
                gene_snps_dict["den_transversion_snps"].append(0)
                gene_snps_dict["den_indel_snps"].append(0)
                gene_snps_dict["den_CpG_snps"].append(0)
                gene_snps_dict["den_CpG_transition_snps"].append(0)
            else:
                nbr_all_snps = snps_count_dict[interval_nbr][gene_name]["nbr_all_snps"]
                nbr_transition_snps = snps_count_dict[interval_nbr][gene_name]["nbr_transition_snps"] 
                nbr_transversion_snps = snps_count_dict[interval_nbr][gene_name]["nbr_transversion_snps"]
                nbr_indel_snps = snps_count_dict[interval_nbr][gene_name]["nbr_indel_snps"]
                nbr_CpG_snps = snps_count_dict[interval_nbr][gene_name]["nbr_CpG_snps"]
                nbr_CpG_transition_snps = snps_count_dict[interval_nbr][gene_name]["nbr_CpG_transition_snps"]
                
                gene_snps_dict["nbr_all_snps"].append(nbr_all_snps)
                gene_snps_dict["nbr_transition_snps"].append(nbr_transition_snps)
                gene_snps_dict["nbr_transversion_snps"].append(nbr_transversion_snps)
                gene_snps_dict["nbr_indel_snps"].append(nbr_indel_snps)
                gene_snps_dict["nbr_CpG_snps"].append(nbr_CpG_snps)
                gene_snps_dict["nbr_CpG_transition_snps"].append(nbr_CpG_transition_snps)
                
                gene_snps_dict["den_all_snps"].append(float(nbr_all_snps)/element_length_kb)
                gene_snps_dict["den_transition_snps"].append(float(nbr_transition_snps)/element_length_kb)
                gene_snps_dict["den_transversion_snps"].append(float(nbr_transversion_snps)/element_length_kb)
                gene_snps_dict["den_indel_snps"].append(float(nbr_indel_snps)/element_length_kb)
                gene_snps_dict["den_CpG_snps"].append(float(nbr_CpG_snps)/element_length_kb)
                gene_snps_dict["den_CpG_transition_snps"].append(float(nbr_CpG_transition_snps)/element_length_kb)

    df = pd.DataFrame(0, index = np.arange(len(gene_snps_dict["gene_name"])),columns = column_names)
    for info in gene_snps_dict:
        df[info] = gene_snps_dict[info]
    
    df.to_csv(outfile)
    
def plot_snp_density_one_plot_ALL(outpath,inter_start,inter_end,step):
    colors = ["#CB4335","#7D3C98","#2471A3","#138D75"]
        
    df_1000 = pd.read_csv(outpath+"pandas_CSS200_1000_genomes",index_col=0, parse_dates=True)
    df_GoNL = pd.read_csv(outpath+"pandas_CSS200_GoNL",index_col=0, parse_dates=True)
    
    size_plot = 12
    axis_font = {'size':str(size_plot)}
    figure(num=None, figsize=(20, 9), facecolor='w', edgecolor='k')
    ax = plt.subplot(1,1,1)
    zed = [tick.label.set_fontsize(size_plot) for tick in ax.yaxis.get_major_ticks()]
    zed = [tick.label.set_fontsize(size_plot) for tick in ax.xaxis.get_major_ticks()]
    plot_name_dict = {"GoNL":"GoNL","1000_genomes":"1000 genomes project"}
    
    order_sets = ["den_all_snps","den_transition_snps","den_transversion_snps","den_indel_snps"]#,"den_CpG_snps","den_CpG_transition_snps"] 
    nbr_intervals = (-inter_start+inter_end)/step
    c = 0
    for snp_class in order_sets:
        x_interval = []
        y_snp_den_1000 = []
        y_snp_den_GoNL = []
        for i in range(1,nbr_intervals+1):
            x_interval.append(i)
            snp_dens_1000 = [k for k in list(df_1000.loc[df_1000['interval_nbr'] == i][snp_class]) if k != -1]
            snp_dens_GoNL = [k for k in list(df_GoNL.loc[df_GoNL['interval_nbr'] == i][snp_class]) if k != -1]
            
            y_snp_den_1000.append(np.mean(snp_dens_1000))
            y_snp_den_GoNL.append(np.mean(snp_dens_GoNL))
        
        markersize = 10
        ax.plot(x_interval, y_snp_den_1000,marker="o",linestyle="-",color=colors[c],label=snp_classes_plots[snp_class], ms=markersize)#, alpha=0.8)#, ms=5)
        ax.plot(x_interval, y_snp_den_GoNL,marker="^",linestyle="--",color=colors[c],label=snp_classes_plots[snp_class], ms=markersize)#, alpha=0.8)#, ms=5)
        c += 1
    
    labels = []
    start = inter_start
    while start < inter_end:
        labels.append("\n".join([str(start),str(start+step)]))
        start += step
        i += 1
    
    plt.xticks(x_interval, labels,fontsize=size_plot)
    
    
    #legend
    l1, = plt.plot(1,1,color="k",marker="o",linestyle="-", ms=markersize)
    l2, = plt.plot(1,1,color="k",marker="^",linestyle="--", ms=markersize)
    l3, = plt.plot(1,1,color=colors[0])
    l4, = plt.plot(1,1,color=colors[1])
    l5, = plt.plot(1,1,color=colors[2])
    l6, = plt.plot(1,1,color=colors[3])
    
    leg = legend((l1,l2,l3,l4,l5,l6),["1000 Genomes", "GoNL","All","Transition SNPs","Transversion SNPs","Indels"],loc='upper right',frameon=1,prop={'size':size_plot})
    l1.set_visible(False)
    l2.set_visible(False)
    l3.set_visible(False)
    l4.set_visible(False)
    l5.set_visible(False)
    l6.set_visible(False)
    leg.get_frame().set_facecolor('white')
    #leg = ax.legend(loc='upper right',frameon=1,prop={'size':10})
    #leg.get_frame().set_facecolor('white')
            
    ax.set_ylabel('SNP/indel density [variants per kb]',**axis_font)
    ax.set_xlabel('Intervals [bp]',**axis_font)
    text(0.85, 13.5,'(B)', horizontalalignment='center',verticalalignment='center',size=20)
    plt.xlim(np.min(x_interval)-0.5,np.max(x_interval)+0.5)
    plt.ylim(0,14)
    #ax.set_yscale('log')
    
    plt_name = "ALL_CSS200.pdf"
    plt.savefig(outpath + plt_name,bbox_inches='tight')
    plt.savefig(publication_path_pics + plt_name,bbox_inches='tight')
    plt.close()

def plot_snp_density_one_plot_ALL_errorbar(outpath,inter_start,inter_end,step):
    colors = ["#CB4335","#7D3C98","#2471A3","#138D75"]
        
    df_1000 = pd.read_csv(outpath+"pandas_CSS200_1000_genomes",index_col=0, parse_dates=True)
    df_GoNL = pd.read_csv(outpath+"pandas_CSS200_GoNL",index_col=0, parse_dates=True)
    
    size_plot = 12
    axis_font = {'size':str(size_plot)}
    figure(num=None, figsize=(20, 9), facecolor='w', edgecolor='k')
    ax = plt.subplot(1,1,1)
    zed = [tick.label.set_fontsize(size_plot) for tick in ax.yaxis.get_major_ticks()]
    zed = [tick.label.set_fontsize(size_plot) for tick in ax.xaxis.get_major_ticks()]
    plot_name_dict = {"GoNL":"GoNL","1000_genomes":"1000 genomes project"}
    
    order_sets = ["den_all_snps","den_transition_snps","den_transversion_snps","den_indel_snps"]#,"den_CpG_snps","den_CpG_transition_snps"] 
    nbr_intervals = (-inter_start+inter_end)/step
    c = 0
    for snp_class in order_sets:
        x_interval = []
        y_snp_den_1000 = []
        y_snp_den_GoNL = []
        x_std_1000 = []
        x_std_GoNL = []
        for i in range(1,nbr_intervals+1):
            x_interval.append(i)
            snp_dens_1000 = [k for k in list(df_1000.loc[df_1000['interval_nbr'] == i][snp_class]) if k != -1]
            snp_dens_GoNL = [k for k in list(df_GoNL.loc[df_GoNL['interval_nbr'] == i][snp_class]) if k != -1]
            
            y_snp_den_1000.append(np.mean(snp_dens_1000))
            y_snp_den_GoNL.append(np.mean(snp_dens_GoNL))
            
            x_std_1000.append(scipy.stats.sem(snp_dens_1000))
            x_std_GoNL.append(scipy.stats.sem(snp_dens_GoNL))
        
        markersize = 10
         
        ax.errorbar(x_interval, y_snp_den_1000, yerr=x_std_1000, marker="o",linestyle="-",color=colors[c],label=snp_classes_plots[snp_class], ms=markersize)#, alpha=0.8)#, ms=5)
        ax.errorbar(x_interval, y_snp_den_GoNL, yerr=x_std_GoNL, marker="^",linestyle="--",color=colors[c],label=snp_classes_plots[snp_class], ms=markersize)#, alpha=0.8)#, ms=5)
        c += 1
    
    labels = []
    start = inter_start
    while start < inter_end:
        labels.append("\n".join([str(start),str(start+step)]))
        start += step
        i += 1
    
    plt.xticks(x_interval, labels,fontsize=size_plot)
    
    
    #legend
    l1, = plt.plot(1,1,color="k",marker="o",linestyle="-", ms=markersize)
    l2, = plt.plot(1,1,color="k",marker="^",linestyle="--", ms=markersize)
    l3, = plt.plot(1,1,color=colors[0])
    l4, = plt.plot(1,1,color=colors[1])
    l5, = plt.plot(1,1,color=colors[2])
    l6, = plt.plot(1,1,color=colors[3])
    
    leg = legend((l1,l2,l3,l4,l5,l6),["1000 Genomes", "GoNL","All","Transition SNPs","Transversion SNPs","Indels"],loc='upper right',frameon=1,prop={'size':size_plot})
    l1.set_visible(False)
    l2.set_visible(False)
    l3.set_visible(False)
    l4.set_visible(False)
    l5.set_visible(False)
    l6.set_visible(False)
    leg.get_frame().set_facecolor('white')
    #leg = ax.legend(loc='upper right',frameon=1,prop={'size':10})
    #leg.get_frame().set_facecolor('white')
            
    ax.set_ylabel('SNP/indel density [variants per kb]',**axis_font)
    ax.set_xlabel('Intervals [bp]',**axis_font)
    text(0.85, 13.5,'(B)', horizontalalignment='center',verticalalignment='center',size=20)
    plt.xlim(np.min(x_interval)-0.5,np.max(x_interval)+0.5)
    plt.ylim(0,14)
    #ax.set_yscale('log')
    
    plt_name = "ALL_CSS200_ErrorBar.pdf"
    plt.savefig(outpath + plt_name,bbox_inches='tight')
    plt.savefig(publication_path_pics + plt_name,bbox_inches='tight')
    plt.close()


   
def calc_mean_std(pos_dict,pos_invest):
    res_dict = dict()
    pos_comp = [i for i in mRNA_range if i not in pos_invest]
    
    vals_comp = [pos_dict[i] for i in pos_comp]
    mean_comp = np.mean(vals_comp)
    std_comp = np.std(vals_comp)
    
    res_dict["mean_comp"] = mean_comp
    res_dict["std_comp"] = std_comp
    res_dict["nbr_stds"] = dict()
    
    for p in pos_invest:
        pos_val = pos_dict[p]
        diff = mean_comp-pos_val
        nbr_stds = round(float(diff)/float(std_comp),1)
        res_dict["nbr_stds"][p] = nbr_stds
    
    return res_dict


def make_permut_test(data_name,snp_file,repeat_permut,pos_invest,res_file):
    res_file.write("diff = mean_comp-pos_val\n")
    res_file.write("nbr_stds = round(float(diff)/float(std_comp),1)\n\n\n")
    
    '''
    calc mean,std.nbr stds of WT data
    '''
    df_inter = pd.read_csv(ribo_path+"2_intersect/PANDAS_intersect_"+snp_file+"_"+data_name+"_pos.csv" , index_col=0, parse_dates=True)
    
    plot_dict = dict() 
    pos_dict_WT = dict()
    for pos in range(len(mRNA_range)):
        snp_pos = mRNA_range[pos]
        nbr_snps = len(list(df_inter.loc[(df_inter["pos_mRNA"] == snp_pos) & (df_inter["variant_type"] == "SNP")]["AF_class"]))
        pos_dict_WT[snp_pos] = nbr_snps
    plot_dict["WT"] = pos_dict_WT    
    
    res_dict_WT = calc_mean_std(pos_dict_WT,pos_invest)
    
    '''
    permutate data
    '''
    binary_dict_mut = dict()
    encode_df = pd.read_csv(outpath_permut_test + "1_SNP_encoding_"+data_name+"_"+snp_file+"_pos.csv", index_col=0, parse_dates=True)
    all_bin_codes = list(encode_df["binary_SNP_code"])
    
    
    nbr_std_mut_dict = dict()
    for repeat in range(repeat_permut):
        nbr_std_mut_dict[repeat] = dict()
        for bin_code_pos in range(len(all_bin_codes)):
            binary_SNP_code = all_bin_codes[bin_code_pos]
            binary_SNP_code_mut = ''.join(random.sample(binary_SNP_code,len(binary_SNP_code)))
            
            binary_dict_mut[bin_code_pos] = binary_SNP_code_mut                    
        
        #count positions
        pos_dict_mut = dict()
        for p in mRNA_range:
            pos_dict_mut[p] = 0
            
        for refid in binary_dict_mut.keys():
            encode_string = binary_dict_mut[refid]
            snp_positions = [map_pos_range[m.start()] for m in re.finditer('1', encode_string)]
            for snp_pos in snp_positions:
                pos_dict_mut[snp_pos] += 1
        
        plot_dict[repeat] = pos_dict_mut
        res_dict_mut = calc_mean_std(pos_dict_mut,pos_invest)
        
        for p in res_dict_mut["nbr_stds"].keys():
            nbr_stds = res_dict_mut["nbr_stds"][p]
            nbr_std_mut_dict[repeat][p] = nbr_stds
        
    '''
    calc difference, pvalue
    '''
    pos_invest_spec = pos_invest[0]
    
    nbr_std_WT = res_dict_WT['nbr_stds'][pos_invest_spec]
    std_mut_all = []
    for repeat in range(repeat_permut):
        std_mut_all.append(nbr_std_mut_dict[repeat][pos_invest_spec])
    
    count_larger = 0
    for std_mut in std_mut_all:
        if std_mut >= nbr_std_WT:
            count_larger += 1
    
    p_val = float(count_larger)/float(repeat_permut)
            
    res_file.write(data_name+","+snp_file+":\n")
    res_file.write("pos_invest_spec"+str(pos_invest_spec)+"\n")
    res_file.write("res_dict_WT"+str(res_dict_WT)+"\n")
    res_file.write("pos_val at pos "+str(pos_invest_spec)+" = "+str(pos_dict_WT[pos_invest_spec])+"\n")
    res_file.write("repeats: "+str(repeat_permut)+"\n")
    res_file.write("nbr_stds of mut contexts repeat 0 to 30: "+str(std_mut_all[0:30])+"\n")
    res_file.write("count_larger: "+str(count_larger)+"\n")
    res_file.write("p-val: "+str(p_val)+"\n\n")
    
    '''
    plot cuvres
    '''
    plot_name_dict = {"GoNL":"GoNL","1000_genomes":"1000 Genomes","humanHEK":"HEK","Refseq":"RefSeq"}
    color_dict = {"Refseq1000_genomes":"#ff4500","RefseqGoNL":"#1e90ff","humanHEK1000_genomes":"#7b68ee","humanHEKGoNL":"#696969"}

    figure(num=None, figsize=(16, 9), facecolor='w', edgecolor='k')
    ax = plt.subplot(1,1,1)
    plt.title(plot_name_dict[data_name]+", "+plot_name_dict[snp_file])
    
    size_plot = 12
    axis_font = {'size':str(size_plot)}
    zed = [tick.label.set_fontsize(size_plot) for tick in ax.xaxis.get_major_ticks()]
    zed = [tick.label.set_fontsize(size_plot) for tick in ax.yaxis.get_major_ticks()]
    
    
    for k in plot_dict.keys():
        x = []
        y = []
        labels = []
        for pos in range(len(mRNA_range)):
            x.append(pos)
            snp_pos = mRNA_range[pos]
            labels.append(snp_pos)
            y.append(plot_dict[k][snp_pos])
        if k == "WT":
            ax.plot(x, y,marker="o",linestyle="-",color=color_dict[data_name+snp_file])
        else:
            ax.plot(x, y,marker="o",linestyle="-",alpha=0.3,color="#8b8989")
            
    
    plt.xticks(x, mRNA_range,fontsize=size_plot)
    #leg = ax.legend(loc='upper right',frameon=1,prop={'size':10})
    #leg.get_frame().set_facecolor('white')
    
    ax.set_ylabel('Total number of SNPs',**axis_font)
    ax.set_xlabel('mRNA position [nt]',**axis_font)
    plt.xlim(np.min(x)-0.5,np.max(x)+0.5)
    plt.ylim(0,200)
    
    plt.savefig(outpath_permut_test+"1_permut_plot_"+data_name+"_"+snp_file+"_pos_"+str(pos_invest_spec)+".pdf",bbox_inches='tight')
    plt.close()


def calc_mean_std_complete_start(pos_dict,pos_invest):
    res_dict = dict()
    pos_comp = [i for i in mRNA_range if i not in pos_invest]
    
    vals_comp = [pos_dict[i] for i in pos_comp]
    mean_comp = np.mean(vals_comp)
    std_comp = np.std(vals_comp)
    
    res_dict["mean_comp"] = mean_comp
    res_dict["std_comp"] = std_comp
    
    av_val_start = np.mean([pos_dict[p] for p in pos_invest])
    diff = mean_comp-av_val_start
    nbr_stds = round(float(diff)/float(std_comp),1)
    res_dict["nbr_stds"] = nbr_stds
    
    return res_dict

def make_permut_test_complete_start(data_name,snp_file,repeat_permut,pos_invest,res_file):
    res_file.write("diff = mean_comp-pos_val\n")
    res_file.write("nbr_stds = round(float(diff)/float(std_comp),1)\n\n\n")
    
    '''
    calc mean,std.nbr stds of WT data
    '''
    print "calc WT"
    df_inter = pd.read_csv(ribo_path+"2_intersect/PANDAS_intersect_"+snp_file+"_"+data_name+"_pos.csv" , index_col=0, parse_dates=True)
    
    plot_dict = dict() 
    pos_dict_WT = dict() 
    for pos in range(len(mRNA_range)):
        snp_pos = mRNA_range[pos]
        nbr_snps = len(list(df_inter.loc[(df_inter["pos_mRNA"] == snp_pos) & (df_inter["variant_type"] == "SNP")]["AF_class"]))
        pos_dict_WT[snp_pos] = nbr_snps
    plot_dict["WT"] = pos_dict_WT    
    
    res_dict_WT = calc_mean_std_complete_start(pos_dict_WT,pos_invest)
    print "res_dict_WT",res_dict_WT
    
    '''
    permutate data
    '''
    print "permut data"
    binary_dict_mut = dict()
    encode_df = pd.read_csv(outpath_permut_test + "1_SNP_encoding_"+data_name+"_"+snp_file+"_pos.csv", index_col=0, parse_dates=True)
    all_bin_codes = list(encode_df["binary_SNP_code"])
    
    
    nbr_std_mut_dict = dict()
    for repeat in range(repeat_permut):
        if repeat % 1000 == 0:
            print repeat
        nbr_std_mut_dict[repeat] = dict()
        for bin_code_pos in range(len(all_bin_codes)):
            binary_SNP_code = all_bin_codes[bin_code_pos]
            binary_SNP_code_mut = ''.join(random.sample(binary_SNP_code,len(binary_SNP_code)))
            
            binary_dict_mut[bin_code_pos] = binary_SNP_code_mut                    
        
        #count positions
        pos_dict_mut = dict() 
        for p in mRNA_range:
            pos_dict_mut[p] = 0
            
        for refid in binary_dict_mut.keys():
            encode_string = binary_dict_mut[refid]
            snp_positions = [map_pos_range[m.start()] for m in re.finditer('1', encode_string)]
            for snp_pos in snp_positions:
                pos_dict_mut[snp_pos] += 1
        
        plot_dict[repeat] = pos_dict_mut
        res_dict_mut = calc_mean_std_complete_start(pos_dict_mut,pos_invest)
        nbr_std_mut_dict[repeat] = res_dict_mut["nbr_stds"]
        

    
    '''
    calc difference, pvalue
    '''
    print "calc pval"
    count_larger = 0
    for repeat in range(repeat_permut):
        nbr_std_WT = res_dict_WT['nbr_stds']
        std_mut = nbr_std_mut_dict[repeat]
        if std_mut >= nbr_std_WT:
            count_larger += 1
    p_val = float(count_larger)/float(repeat_permut) 
    
    res_file.write(data_name+","+snp_file+":\n")
    res_file.write("res_dict_WT"+str(res_dict_WT)+"\n")
    res_file.write("repeats: "+str(repeat_permut)+"\n")
    res_file.write("nbr_stds of mut contexts repeat 0 to 30: "+str(nbr_std_mut_dict.values()[0:30])+"\n")
    res_file.write("count_larger: "+str(count_larger)+"\n")
    res_file.write("p-val: "+str(p_val)+"\n\n")
    
    '''
    plot cuvres
    '''
    print "plot"
    plot_name_dict = {"GoNL":"GoNL","1000_genomes":"1000 Genomes","humanHEK":"HEK","Refseq":"RefSeq"}
    color_dict = {"Refseq1000_genomes":"#ff4500","RefseqGoNL":"#1e90ff","humanHEK1000_genomes":"#7b68ee","humanHEKGoNL":"#696969"}

    figure(num=None, figsize=(16, 9), facecolor='w', edgecolor='k')
    ax = plt.subplot(1,1,1)
    plt.title(plot_name_dict[data_name]+", "+plot_name_dict[snp_file])
    
    size_plot = 12
    axis_font = {'size':str(size_plot)}
    zed = [tick.label.set_fontsize(size_plot) for tick in ax.xaxis.get_major_ticks()]
    zed = [tick.label.set_fontsize(size_plot) for tick in ax.yaxis.get_major_ticks()]
    
    
    for k in plot_dict.keys():
        x = []
        y = []
        labels = []
        for pos in range(len(mRNA_range)):
            x.append(pos)
            snp_pos = mRNA_range[pos]
            labels.append(snp_pos)
            y.append(plot_dict[k][snp_pos])
        if k == "WT":
            ax.plot(x, y,marker="o",linestyle="-",color=color_dict[data_name+snp_file])
        else:
            ax.plot(x, y,marker="o",linestyle="-",alpha=0.3,color="#8b8989")
            
    
    plt.xticks(x, mRNA_range,fontsize=size_plot)
    #leg = ax.legend(loc='upper right',frameon=1,prop={'size':10})
    #leg.get_frame().set_facecolor('white')
    
    ax.set_ylabel('Total number of SNPs',**axis_font)
    ax.set_xlabel('mRNA position [nt]',**axis_font)
    plt.xlim(np.min(x)-0.5,np.max(x)+0.5)
    plt.ylim(0,200)
    
    plt.savefig(outpath_permut_test+"1_permut_plot_"+data_name+"_"+snp_file+"_pos.pdf",bbox_inches='tight')
    plt.close()
    
def get_SNPs_at_positions(df_inter,outname_mut):
    
    column_names = ["snp_pos",
                    "REF_A","REF_C","REF_T","REF_G",
                    "REF_A_perc","REF_C_perc","REF_T_perc","REF_G_perc",
                    
                    "A->A","A->C","A->T","A->G",
                    "C->A","C->C","C->T","C->G",
                    "T->A","T->C","T->T","T->G",
                    "G->A","G->C","G->T","G->G",
                    
                    "total_snps",
                    
                    "A->A_perc","A->C_perc","A->T_perc","A->G_perc",
                    "C->A_perc","C->C_perc","C->T_perc","C->G_perc",
                    "T->A_perc","T->C_perc","T->T_perc","T->G_perc",
                    "G->A_perc","G->C_perc","G->T_perc","G->G_perc",
                    ]
    
    snps_pos_dict = dict()
    for col in column_names:
        snps_pos_dict[col] = []
    
    snps_count_dict = dict()
    for snp_pos in mRNA_range:
        snps_count_dict[snp_pos] = dict()
        for col in column_names:
            if col != "snp_pos":
                snps_count_dict[snp_pos][col] = 0
                
    for snp_pos in mRNA_range:        
        df_pos = df_inter.loc[df_inter["pos_mRNA"] == snp_pos]
        all_refids = list(df_pos["refid_ext"])
        for refid_ext in all_refids:
            variant_type = list(df_pos.loc[df_pos["refid_ext"] == refid_ext]["variant_type"])[0]
            if variant_type == "SNP":
                REF = list(df_pos.loc[df_pos["refid_ext"] == refid_ext]["REF"])[0]
                ALT = list(df_pos.loc[df_pos["refid_ext"] == refid_ext]["ALT"])[0]
                strand = list(df_pos.loc[df_pos["refid_ext"] == refid_ext]["strand"])[0]
                
                #- strand are given as complement
                if strand == "-":
                    REF = take_complement(REF)
                    ALT = take_complement(ALT)
                
                snps_count_dict[snp_pos]["total_snps"] += 1
                snps_count_dict[snp_pos][REF+"->"+ALT] += 1
                snps_count_dict[snp_pos]["REF_"+REF] += 1
                    
    #percentage
    for snp_pos in mRNA_range:
        total = float(snps_count_dict[snp_pos]["total_snps"])
        for col in column_names:
            if col == "snp_pos":
                snps_pos_dict[col].append(snp_pos)
            else:
                if "perc" not in col:
                    snps_pos_dict[col].append(snps_count_dict[snp_pos][col])
                else:
                    nbr_snps = float(snps_count_dict[snp_pos][col.replace("_perc","")])

                    if total != 0:
                        frac = (nbr_snps/total)*100
                    else:
                        frac = 0
                    
                    snps_pos_dict[col].append(frac)
                        
    
    df = pd.DataFrame(0, index = np.arange(len(snps_pos_dict["snp_pos"])),columns = column_names)
    for info in snps_pos_dict:
        df[info] = snps_pos_dict[info]
    
    df.to_csv(outname_mut)        
    
def plot_SNPs_at_pos(df,outfile):
    color_dict = {"A":"#ff4500","C":"#1e90ff","T":"#7b68ee","G":"#696969"}
    
    figure(num=None, figsize=(20, 9), facecolor='w', edgecolor='k')
    ax1 = plt.subplot(1,1,1)
    
    REF_A_perc = [i*(-1) for i in list(df["REF_A_perc"])]
    REF_C_perc = [i*(-1) for i in list(df["REF_C_perc"])]
    REF_G_perc = [i*(-1) for i in list(df["REF_G_perc"])]
    REF_T_perc = [i*(-1) for i in list(df["REF_T_perc"])]
    
    n_groups = len(REF_A_perc)
    bar_width = 0.2
    opacity = 0.7

    start_ind = [0,0.2,0.4,0.6]
    for snp_pos in mRNA_range:
        d = {"stack_A":[],"stack_C":[],"stack_T":[],"stack_G":[]}
        for nt in ["A","C","T","G"]:
            for nt2 in ["A","C","T","G"]:
                val = list(df.loc[df["snp_pos"] == snp_pos][nt+"->"+nt2+"_perc"])[0]
                d["stack_"+nt2].append(val)

        A = d["stack_A"]
        C = d["stack_C"]
        T = d["stack_T"]
        G = d["stack_G"]
        sumAC = [sum(x) for x in zip(A, C)]
        sumACT = [sum(x) for x in zip(sumAC, T)]
        
        p1 = ax1.bar(start_ind, A, bar_width,alpha=opacity, color=color_dict["A"])
        p2 = ax1.bar(start_ind, C, bar_width,alpha=opacity, color=color_dict["C"],bottom = A)
        p3 = ax1.bar(start_ind, T, bar_width,alpha=opacity, color=color_dict["T"],bottom = sumAC)
        p4 = ax1.bar(start_ind, G, bar_width,alpha=opacity, color=color_dict["G"],bottom = sumACT)
        start_ind = [i+1 for i in start_ind]

    index = np.arange(n_groups)
    rects5 = ax1.bar(index,REF_A_perc, bar_width,alpha=opacity,color=color_dict["A"],label='A')
    rects6 = ax1.bar(index + bar_width, REF_C_perc, bar_width,alpha=opacity, color=color_dict["C"],label='C')
    rects7 = ax1.bar(index + bar_width*2, REF_T_perc, bar_width,alpha=opacity, color=color_dict["T"],label='T')
    rects8 = ax1.bar(index + bar_width*3, REF_G_perc, bar_width,alpha=opacity, color=color_dict["G"],label='G')
    
    xlabel = "mRNA position [nt]" if "CSS" in outfile else "DNA position [nt]"
    ax1.set_xlabel(xlabel)
    ax1.set_ylabel('Reference base [%]                                            Alternative bases [%]')
    
    ax1.set_xlim(-0.2,len(REF_A_perc))
    plt.xticks(index + bar_width*2, mRNA_range)
    
    ax1.set_ylim(-100,100)
    plt.yticks([-100,-75,-50,-25,0,25,50,75,100], [100,75,50,25,0,25,50,75,100])
        
    for i in np.arange(-0.1,len(REF_A_perc),1):
        ax1.axvline(i, color='k', linestyle='--',linewidth=0.5)
    
    leg = ax1.legend(loc='upper left',frameon=1,prop={'size':10})
    leg.get_frame().set_facecolor('white')
    
    t = "GoNL" if "GoNL" in outfile else"1000 Genomes"
    plt.title(t)
    
    plt.savefig(outfile,bbox_inches='tight')
    plt.close()        

def make_txt_dinucleotides(df_seq_con,outpath_CpG):
    
    dinuc_gene_dict = dict()
    for i in ["A","C","T","G"]:
        for j in ["A","C","T","G"]:
            dinuc_gene_dict[i+j] = []
    
    bg_human = open(outpath_CpG+"david_gene_ids/bg_human.txt","wb")          
    all_refids = set(list(df_seq_con["refid_ext"]))
    for refid in all_refids:
        bg_human.write(refid+"\n")
        seq_context = list(df_seq_con.loc[df_seq_con["refid_ext"] == refid]["seq_context"])[0]
        for pos in range(len(mRNA_range)-1):
            snp_pos = mRNA_range[pos]
            nt1 = seq_context[pos]
            nt2 = seq_context[pos+1]

            if snp_pos == -1:
                dinuc_gene_dict[nt1+nt2].append(refid)

    
    bg_human.close()
            
    #write to file
    for dinuc in dinuc_gene_dict.keys():
        txt_file = open(outpath_CpG+"david_gene_ids/"+dinuc[0]+"p"+dinuc[1]+"_at_TSS_-1.txt","wb")
        txt_file.write("\n".join([refid for refid in dinuc_gene_dict[dinuc[0]+dinuc[1]]]))
        txt_file.close()
        
def make_seq_logo_file(outfile_fasta,df_seq_con):
    out_file = open(outfile_fasta,"wb")
    
    all_refids = set(list(df_seq_con["refid_ext"]))
    for refid in all_refids:
        seq_context = list(df_seq_con.loc[df_seq_con["refid_ext"] == refid]["seq_context"])[0]
        out_file.write(seq_context+"\n")
    out_file.close()


               
####################################################################################    
####################################################################################    
####################################################################################    

ribo_path = main_path + "10_ribo_profiling/"
chrom_path = ribo_path + "0_chromosomes/"
df_folder = ribo_path + "1_dfs_bed/"
snp_path = main_path+"2_snps/"

#RIBO PROF
outfile_pandas_ribo = df_folder + "PANDAS_ribo_seq_humanHEK"
outfile_bed_ribo = df_folder + "BED_seq_context_humanHEK"

#REFSEQ
gene_path = main_path+"3_genes/"
filtered_genes = gene_path+"1-filtered_input_genes_hg19.csv"
outfile_pandas_refseq = df_folder + "PANDAS_Refseq"
outfile_bed_refseq = df_folder + "BED_seq_context_refseq"

#outpaths
outpath_analysis_main = ribo_path + "5_analysis/"
outpath_CSS200 = ribo_path + "4_CSS200/"
outpath_TSS_flank = ribo_path + "3_TSS_flank/"
outpath_permut_test = ribo_path + "6_permut_test/"
outpath_seq_logo = ribo_path + "7_seq_logos/"
outpath_david = ribo_path +"9_DAVID_analysis/"

if False:
    make_index_files_chroms(chrom_path)  

####################################################################################
####################################################################################
####################################################################################

categories = ["pos"]#,"neg"]
snp_files = ["GoNL","1000_genomes"]
data_names = ["Refseq","humanHEK"]

'''
CSS refseq + ribo
'''
if False:
    #---------- TIS TABLE RIBOSOME PROFILING -----#
    if False:
        ensembl_file = ribo_path + "ensembl_hg19_gene_info.txt"
        refid_chrom_map = parse_Refseq_chrom_mapping(ensembl_file)
        
        make_TIS_table_ribo_prof(refid_chrom_map,chrom_path,outfile_pandas_ribo)    #get seq context and pos in genome

    #---------- TIS TABLE REFSEQ -----#
    if False:
        window_upstream = 15
        windown_downstream = 13
        make_TIS_table_RefSeq(filtered_genes,window_upstream,windown_downstream,df_folder,"PANDAS_Refseq")
    
    
    #---------- PROCESS TIS TABLES RIBOSOME PROFILING, REFSEQ -----#
    if False:
        print "make bedfile"
        for outfile_pandas,outfile_bed in [(outfile_pandas_refseq,outfile_bed_refseq),(outfile_pandas_ribo,outfile_bed_ribo)]:
            print outfile_bed
            df = pd.read_csv(outfile_pandas, index_col=0, parse_dates=True)
            make_BED_file_CSS(df,outfile_bed)
    
    if False:
        print "intersect"
        for snp_file in snp_files:#
            if "ALL" not in snp_file:
                output_file_snps = snp_path + "SNPs_"+snp_file+"_bed.bed"
            else:
                output_file_snps = snp_path + "SNPs_1000_genomes_bed_ALL_SNPs.bed"
            
            for outfile_bed,data_name in [(outfile_bed_refseq,"Refseq"),(outfile_bed_ribo,"humanHEK")]:#
                for cat in categories:
                    print cat
                    intersect_file = ribo_path+"2_intersect/intersect_"+snp_file+"_"+data_name+"_"+cat+".csv" 
                    make_intersect(output_file_snps,outfile_bed+"_"+cat+".csv",intersect_file)
    
    if False:
        for snp_file in snp_files:#
            for data_name in data_names:#
                for cat in categories:#
                    intersect_file = ribo_path+"2_intersect/intersect_"+snp_file+"_"+data_name+"_"+cat+".csv" 
                    outpath_pandas = ribo_path+"2_intersect/PANDAS_intersect_"+snp_file+"_"+data_name+"_"+cat+".csv" 
                    parse_intersect_CSS(intersect_file,outpath_pandas)


    if True:
        df_refseq_1000 = pd.read_csv(ribo_path+"2_intersect/PANDAS_intersect_1000_genomes_Refseq_pos.csv" , index_col=0, parse_dates=True)
        df_refseq_GoNL = pd.read_csv(ribo_path+"2_intersect/PANDAS_intersect_GoNL_Refseq_pos.csv" , index_col=0, parse_dates=True)
        df_HEK_1000 = pd.read_csv(ribo_path+"2_intersect/PANDAS_intersect_1000_genomes_humanHEK_pos.csv" , index_col=0, parse_dates=True)
        df_HEK_GoNL = pd.read_csv(ribo_path+"2_intersect/PANDAS_intersect_goNL_humanHEK_pos.csv" , index_col=0, parse_dates=True)
        
        df_refseq_1000 = df_refseq_1000.loc[df_refseq_1000["codon"] == "ATG"]
        df_refseq_GoNL = df_refseq_GoNL.loc[df_refseq_GoNL["codon"] == "ATG"]
        df_HEK_1000 = df_HEK_1000.loc[df_HEK_1000["codon"].isin(codons_order)]
        df_HEK_GoNL = df_HEK_GoNL.loc[df_HEK_GoNL["codon"].isin(codons_order)]
        
        outname_distr_all = outpath_analysis_main + "distribution_ALL_xxx.pdf"
        plot_snp_distr_ALL(df_refseq_1000,df_refseq_GoNL,df_HEK_1000,df_HEK_GoNL,outname_distr_all)

        
'''
CSS window -200 to 200
'''
if False:
    df = pd.read_csv(df_folder + "PANDAS_ribo_seq_humanHEK", index_col=0, parse_dates=True)
    
    outname_CSS200_bed = outpath_CSS200 + "BED_CSS200.csv"
    inter_start = -200
    inter_end = 200
    step = 20
    
    if False:
        print "make bed"
        make_BED_CSS200(df,outname_CSS200_bed,inter_start,inter_end,step)
    
    if False:
        print "make intersect"
        for snp_file in snp_files:
            output_file_snps = snp_path + "SNPs_"+snp_file+"_bed.bed"
            intersect_file = outpath_CSS200+"intersect_CSS200_"+snp_file+".csv" 
            make_intersect(output_file_snps,outname_CSS200_bed,intersect_file)
            
    if False:
        print "make pandas file"
        nbr_intervals = (-inter_start+inter_end)/step
        for snp_file in snp_files:#
            intersect_file = outpath_CSS200+"intersect_CSS200_"+snp_file+".csv"
            outname_pandas = outpath_CSS200+"pandas_CSS200_"+snp_file
            gene_map = list(list(df.loc[(df['category'] == 1) & (df["codon"].isin(codons_order)) & (df["seq_start"] != "no_alignments") & (df["seq_start"] != "match_not_100%")]["refid_ext"]))
            make_snp_genes_df(outname_pandas,gene_map,intersect_file,nbr_intervals,step)
    
    if True:
        print "PLOT SNP DENSITY"
        metric = "mean"
        plot_snp_density_one_plot_ALL(outpath_CSS200,inter_start,inter_end,step)
        plot_snp_density_one_plot_ALL_errorbar(outpath_CSS200,inter_start,inter_end,step)
        
'''
TSS -15 to +13
'''        
if False:
    outbed_TSS_flank = outpath_TSS_flank+"1_TSS_flank_bed.csv"
    outfile_pandas = outpath_TSS_flank+"1_pandas_TSS_flank_bed"
    
    if False:
        print "make bed"
        gene_path = main_path+"3_genes/"
        filtered_genes = gene_path+"1-filtered_input_genes_hg19.csv"
        
        make_BED_file_TSS_flank(filtered_genes,outbed_TSS_flank,outfile_pandas,outpath_TSS_flank)
        
    if False:
        print "make intersect"
        for snp_file in snp_files:
            output_file_snps = snp_path + "SNPs_"+snp_file+"_bed.bed"
            intersect_file = outpath_TSS_flank+"2_intersect_TSS_flank_"+snp_file+".csv" 
            make_intersect(output_file_snps,outbed_TSS_flank,intersect_file)
    
    if False:
        print "parse inter"
        for snp_file in snp_files:#
            intersect_file = outpath_TSS_flank+"2_intersect_TSS_flank_"+snp_file+".csv"
            outname_pandas = outpath_TSS_flank+"3_pandas_TSS_flank_"+snp_file
            parse_intersect_TSS_flank(intersect_file,outname_pandas)
            
    if False:
        df_TSS_flank_1000 = pd.read_csv(outpath_TSS_flank+"3_pandas_TSS_flank_1000_genomes" , index_col=0, parse_dates=True)
        df_TSS_flank_GoNL = pd.read_csv(outpath_TSS_flank+"3_pandas_TSS_flank_GoNL" , index_col=0, parse_dates=True)
        
        outname_distr_all = outpath_TSS_flank + "4_TSS_distribution_ALL_xxx.pdf"
        plot_TSS_flank(df_TSS_flank_1000,df_TSS_flank_GoNL,outname_distr_all)
    
    if False:
        for snp_file in snp_files:
            df_TSS_flank = pd.read_csv(outpath_TSS_flank+"3_pandas_TSS_flank_"+snp_file , index_col=0, parse_dates=True)
            outname_mut = outpath_TSS_flank + "5_PANDAS_SNPs_at_pos_"+snp_file
            get_SNPs_at_positions(df_TSS_flank,outname_mut)
        
            df_muts = pd.read_csv(outname_mut, index_col=0, parse_dates=True)
            outfile = outpath_TSS_flank + "5_SNPs_at_pos_"+snp_file+"_TSS.pdf"
            plot_SNPs_at_pos(df_muts,outfile)
        
    if False:
        ribo_path = main_path + "10_ribo_profiling/"
        outpath_TSS_flank = ribo_path + "3_TSS_flank/"  
        
        df_TSS_flank_1000 = pd.read_csv(outpath_TSS_flank+"3_pandas_TSS_flank_1000_genomes" , index_col=0, parse_dates=True)
        df_TSS_flank_GoNL = pd.read_csv(outpath_TSS_flank+"3_pandas_TSS_flank_GoNL" , index_col=0, parse_dates=True)
        df_all_contexts = pd.read_csv(outpath_TSS_flank+"1_pandas_TSS_flank_bed" , index_col=0, parse_dates=True)
        outname = "xx"
        plot_TSS_SNP_CpG_flank(df_all_contexts,df_TSS_flank_1000,df_TSS_flank_GoNL,outpath_TSS_flank)
    
    if True:
        df_path = outpath_TSS_flank + "1_pandas_TSS_flank_bed"
        df_seq_con = pd.read_csv(df_path, index_col=0, parse_dates=True)
        make_txt_dinucleotides(df_seq_con,outpath_david)
        

'''
Permutation test for CSS
'''       
if False:
    if False:
        for data_name in data_names:
            for snp_file in snp_files:
                outpath_pandas = ribo_path+"2_intersect/PANDAS_intersect_"+snp_file+"_"+data_name+"_pos.csv" 
                df_inter = pd.read_csv(outpath_pandas, index_col=0, parse_dates=True)
                
                outpath_encode = outpath_permut_test + "1_SNP_encoding_"+data_name+"_"+snp_file+"_pos.csv"
                make_SNP_encoding(df_inter,outpath_encode)
                
    if False:
        repeat_permut = 10000
        for pos_invest in [[1],[2],[3]]:
            res_file_name = outpath_permut_test+"pvals_pos_"+str(pos_invest[0])+".txt"
            res_file = open(res_file_name,"wb")
            for data_name in data_names:
                for snp_file in snp_files:
                    print pos_invest,data_name,snp_file
                    make_permut_test(data_name,snp_file,repeat_permut,pos_invest,res_file)
                    
         
    if True:
        outpath_permut_test += "test_complete_start_mean/"
        repeat_permut = 10000
        for pos_invest in [[1,2,3]]:
            res_file_name = outpath_permut_test+"pvals_start_pos.txt"
            res_file = open(res_file_name,"wb")
            for data_name in data_names:
                for snp_file in snp_files:
                    print pos_invest,data_name,snp_file
                    make_permut_test_complete_start(data_name,snp_file,repeat_permut,pos_invest,res_file)
      
                    
'''
Seq logo
'''
if False:
    #TSS
    if True:
        outpath_TSS_flank = ribo_path + "3_TSS_flank/"
        
        df_path = outpath_TSS_flank + "1_pandas_TSS_flank_bed"
        df_seq_con = pd.read_csv(df_path, index_col=0, parse_dates=True)
        outfile_fasta = outpath_seq_logo + "1_pandas_TSS_flank_bed_SEQ_contexts_ALL.fasta"
        make_seq_logo_file(outfile_fasta,df_seq_con)
        
        for snp_file in snp_files:
            df_path = outpath_TSS_flank+"3_pandas_TSS_flank_"+snp_file
            
            df_seq_con_all = pd.read_csv(df_path, index_col=0, parse_dates=True)
            outfile_fasta = outpath_seq_logo +"3_pandas_TSS_flank_"+snp_file+"_SEQ_contexts_all_muts.fasta"
            make_seq_logo_file(outfile_fasta,df_seq_con_all)
            
            df_seq_con = df_seq_con_all.loc[df_seq_con_all["pos_mRNA"] == -1]
            outfile_fasta = outpath_seq_logo +"3_pandas_TSS_flank_"+snp_file+"_SEQ_contexts_mut_at_-1.fasta"
            make_seq_logo_file(outfile_fasta,df_seq_con)
            
    #CSS
    if False:
        for outfile_pandas,data_name in [(outfile_pandas_refseq,"Refseq"),(outfile_pandas_ribo,"humanHEK")]:
            print data_name
            df_all = pd.read_csv(outfile_pandas, index_col=0, parse_dates=True)
            codon_list = set(codons_order) if data_name == "humanHEK" else set(["ATG"])

            if data_name == "humanHEK":
                df_seq_con = df_all.loc[(df_all["category"] == 1) & (df_all["seq_start"] != "no_alignments") & (df_all["seq_start"] != "match_not_100%") & (df_all["codon"].isin(codon_list))]
            if data_name == "Refseq":
                df_seq_con = df_all.loc[(df_all["category"] == 1) & (df_all["codon"].isin(codon_list))]

            outfile_fasta = outpath_seq_logo +data_name+"_CSS_SEQ_contexts_ALL.fasta"
            make_seq_logo_file(outfile_fasta,df_seq_con)


    
    

"""
########################################################################################
permutation TSS
"""

def plot_TSS_SNP_CpG_flank_REPEAT(df_all_contexts,df_TSS_flank_1000,df_TSS_flank_GoNL,outpath):
    all_ids = list(df_all_contexts["refid_ext"])
    
    result_refid_dict = dict()
    i = 0
    for refid_pos in range(len(all_ids)):
        if i%1000==0:
            print i
        i+=1
        
        refid = all_ids[refid_pos]
        result_refid_dict[refid] = dict()
        for pos in range(len(mRNA_range)):
            result_refid_dict[refid][pos] = {"dinuc":-1,"SNP_1000":-1,"SNP_GoNL":-1}
        
        df_tmp_1000 = df_TSS_flank_1000.loc[df_TSS_flank_1000["refid_ext"] == refid]
        df_tmp_GoNL = df_TSS_flank_GoNL.loc[df_TSS_flank_GoNL["refid_ext"] == refid]
        
        mut_positions_1000 = list(df_tmp_1000["pos_mRNA"])
        mut_positions_GoNL = list(df_tmp_GoNL["pos_mRNA"])
        
        for pos in range(len(mRNA_range)-1):
            snp_pos = mRNA_range[pos]

            dinuc = "-1"
            
            result_refid_dict[refid][pos]["dinuc"] = dinuc
            
            if snp_pos in mut_positions_1000:
                SNP = "-1"
                result_refid_dict[refid][pos]["SNP_1000"] = SNP
                
            if snp_pos in mut_positions_GoNL:
                SNP = "-1"
                result_refid_dict[refid][pos]["SNP_GoNL"] = SNP
        
        
       
    
    ##################################################
    ########### PREPROCESS FOR PLOT ##################
    ##################################################
    
    labels = []
    x_ticks = []
    for pos in range(len(mRNA_range)-1):
        x_ticks.append(pos)
        snp_pos = mRNA_range[pos]
        labels.append(snp_pos)
        
    
    y_SNPs_1000 = [0]*(len(mRNA_range)-1)
    y_SNPs_GoNL = [0]*(len(mRNA_range)-1)
    for refid in result_refid_dict.keys():
        for pos in x_ticks:            
            SNP_1000 = result_refid_dict[refid][pos]["SNP_1000"]
            SNP_GoNL = result_refid_dict[refid][pos]["SNP_GoNL"]
            if SNP_1000 != -1:
                y_SNPs_1000[pos] += 1
            
            if SNP_GoNL != -1:
                y_SNPs_GoNL[pos] += 1
                

    
    
    ##################################################
    ###################### PLOT ######################
    ##################################################
    size_plot = 12
    axis_font = {'size':str(size_plot)}  
    
    '''
    SNPs
    '''
    figure(num=None, figsize=(20, 9), facecolor='w', edgecolor='k')
    ax = plt.subplot(1,1,1)
    
    zed = [tick.label.set_fontsize(size_plot) for tick in ax.xaxis.get_major_ticks()]
    zed = [tick.label.set_fontsize(size_plot) for tick in ax.yaxis.get_major_ticks()]
    
    markersize = 10
    ax.plot(x_ticks, y_SNPs_1000,marker="o",linestyle="-",color="#CB4335",label="1000 Genomes", ms=markersize)
    ax.plot(x_ticks, y_SNPs_GoNL,marker="^",linestyle="--",color="#CB4335",label="GoNL", ms=markersize)
        
    plt.xticks(x_ticks, labels,fontsize=size_plot)
    
    leg = ax.legend(loc='upper right',frameon=1,prop={'size':14})
    leg.get_frame().set_facecolor('white')

    ax.set_ylabel('Total number of SNPs',**axis_font)
    ax.set_xlabel('DNA position [bp]',**axis_font)
    plt.ylim(50,250)
    text(-0.5, 243,'(B)', horizontalalignment='center',verticalalignment='center',size=20)
    plt.xlim(np.min(x_ticks)-1,np.max(x_ticks)+1)
    
    plt_name = "6_MAIN_SNPs_ALL.pdf"
    plt.savefig(publication_path_pics + plt_name,bbox_inches='tight')
    plt.savefig(outpath + plt_name,bbox_inches='tight')
    plt.close()
    
    txt_file = open(outpath + "nbrs_plot.txt","wb")
    txt_file.write("\n".join([str(x_ticks),"y_SNPs_1000="+str(y_SNPs_1000),"y_SNPs_GoNL="+str(y_SNPs_GoNL)]))
    txt_file.close()
    
    txt_file = open(outpath + "nbrs_plot_max.txt","wb")
    txt_file.write("\n".join(["#max(y_SNPs_1000)",str(np.max(y_SNPs_1000)),"#max(y_SNPs_GoNL)",str(np.max(y_SNPs_GoNL))]))
    txt_file.close()
    


outpath_TSS_permut = ribo_path +"10_TSS_permut/"

if False:
    filtered_genes = outpath_TSS_permut+"1-filtered_input_genes_hg19.csv"
    filtered_genes_bed = outpath_TSS_permut+"1-filtered_input_genes_hg19_BED.csv"
    
    if False:
        file_o = open(filtered_genes,"rb")
        file_bed = open(filtered_genes_bed,"wb")
        
        column_names = ["refid_ext","chrom","strand","txStart","txEnd","context_start","context_end","seq_context","codon","seq_context_minus","seq_context_minus_compl"]
        info_dict = dict()
        for col in column_names:
            info_dict[col] = []
                    
        for line in file_o:
            if "refSeqID" not in line:
                line_s = line.split("\t")
                refSeqID = line_s[0]
                chrom = line_s[1]
                strand = line_s[2]
                txStart = int(line_s[3])
                txEnd = int(line_s[4])
                
                if strand == "+":
                    seq_start = txStart-15
                    seq_end = txStart+13
                if strand == "-":
                    seq_start = txEnd-13
                    seq_end = txEnd+15
                
                file_bed.write("\t".join([chrom,str(txStart),str(txEnd),strand,refSeqID])+"\n")
        file_bed.close()
        file_o.close()
        
    if False:
        hg19_genome = outpath_TSS_permut+"hg19.genome" 
        
        getfasta = "/usr/local/bin/bedtools shuffle"
        
        for nbr in range(1,1001):
            out_tmp = outpath_TSS_permut+"random"+str(nbr)+".csv"
            command = getfasta + " -i " + filtered_genes_bed + " -g " + hg19_genome + " >" + out_tmp 
            os.system(command)
            
            sort = "/usr/local/bin/sortBed"
        
            command = sort + " -i " + out_tmp + " > " + out_tmp.replace(".csv","")+"_sorted.csv"
            os.system(command)
            
            tmp_dict = dict()
            file_o = open(out_tmp)
            for line in file_o:
                line_s = line.split("\t")
                refSeqID = line_s[4].replace("\n","")
                chrom = line_s[0]
                strand = line_s[3]
                txStart = line_s[1]
                txEnd = line_s[2]
                
                tmp_dict[refSeqID] = {"chrom":chrom, "txStart":txStart, "txEnd":txEnd, "strand":strand}
            file_o.close()
            
            
            file_o = open(filtered_genes,"rb")
            filtered_genes_bed_random = outpath_TSS_permut+"1-filtered_input_genes_hg19_BED_RANDOM_"+str(nbr)+".csv"
            file_bed = open(filtered_genes_bed_random,"wb")
            for line in file_o:
                if "refSeqID" not in line:
                    line_s = line.split("\t")
                    refSeqID = line_s[0]
                    chrom = tmp_dict[refSeqID]["chrom"]#line_s[1]
                    strand = tmp_dict[refSeqID]["strand"]#line_s[2]
                    txStart = tmp_dict[refSeqID]["txStart"]#line_s[3]
                    txEnd = tmp_dict[refSeqID]["txEnd"]#line_s[4]
                    
                    cdsStart = line_s[5]
                    cdsEnd = line_s[6]
                    exonCount = line_s[7]
                    exonStarts = line_s[8]
                    exonEnds = line_s[9]
                    name2 = line_s[10]
    
                    
                    file_bed.write("\t".join([refSeqID,chrom,strand,txStart,txEnd,cdsStart,cdsEnd,exonCount,exonStarts,exonEnds,name2]))
            file_bed.close()
            file_o.close()
        
        '''
        REPEAT ANALYSIS WITH RANDOM
        TSS -15 to +13
        '''
    if False:
        for nbr in range(1,1001):
            print(nbr)
            outpath_TSS_permut_ana = outpath_TSS_permut + "analysis_repeat/"+str(nbr)+"/"
            if not os.path.exists(outpath_TSS_permut_ana):
                os.mkdir(outpath_TSS_permut_ana)
            outpath_TSS_flank = outpath_TSS_permut_ana
            
            if True:
                outbed_TSS_flank = outpath_TSS_permut_ana+"1_TSS_flank_bed.csv"
                outfile_pandas = outpath_TSS_permut_ana+"1_pandas_TSS_flank_bed"
                
                if True:
                    print "make bed"
                    filtered_genes_bed_random = outpath_TSS_permut+"1-filtered_input_genes_hg19_BED_RANDOM_"+str(nbr)+".csv"
                    
                    make_BED_file_TSS_flank(filtered_genes_bed_random,outbed_TSS_flank,outfile_pandas,outpath_TSS_flank)
                    
                if True:
                    print "make intersect"
                    for snp_file in snp_files:
                        output_file_snps = snp_path + "SNPs_"+snp_file+"_bed.bed"
                        intersect_file = outpath_TSS_flank+"2_intersect_TSS_flank_"+snp_file+".csv" 
                        make_intersect(output_file_snps,outbed_TSS_flank,intersect_file)
                
                if True:
                    print "parse inter"
                    for snp_file in snp_files:#
                        intersect_file = outpath_TSS_flank+"2_intersect_TSS_flank_"+snp_file+".csv"
                        outname_pandas = outpath_TSS_flank+"3_pandas_TSS_flank_"+snp_file
                        parse_intersect_TSS_flank(intersect_file,outname_pandas)

                if True:

                    
                    df_TSS_flank_1000 = pd.read_csv(outpath_TSS_flank+"3_pandas_TSS_flank_1000_genomes" , index_col=0, parse_dates=True)
                    df_TSS_flank_GoNL = pd.read_csv(outpath_TSS_flank+"3_pandas_TSS_flank_GoNL" , index_col=0, parse_dates=True)
                    df_all_contexts = pd.read_csv(outpath_TSS_flank+"1_pandas_TSS_flank_bed" , index_col=0, parse_dates=True)
                    outname = "xx"
                    plot_TSS_SNP_CpG_flank_REPEAT(df_all_contexts,df_TSS_flank_1000,df_TSS_flank_GoNL,outpath_TSS_flank)


     
"""
compare height
"""   
if True:
    res_folder = outpath_TSS_permut + "analysis_repeat/"
    
    gonl_list = []
    g1000_list = [] 
    r = range(1,1001)
    print(r)
    for nbr in r:
        print(nbr)
        p = open(res_folder+str(nbr)+"/nbrs_plot_max.txt","rb")
        l = 0
        for line in p:
            if l == 1:
                g1000_list.append(int(line.replace("\n","")))
            if l == 3:
                gonl_list.append(int(line.replace("\n","")))
            l+=1
        
        p.close()

            
    res_file = open(res_folder+"result_shuffle.txt","wb")
    res_file.write("\n".join(["1000G","mean:"+str(np.mean(g1000_list)),"median:"+str(np.median(g1000_list)),"std:"+str(np.std(g1000_list))]))
    res_file.write("\n\n")
    res_file.write("\n".join(["Gonl","mean:"+str(np.mean(gonl_list)),"median:"+str(np.median(gonl_list)),"std:"+str(np.std(gonl_list))]))
            
        
        
    
    
                    
            
        


    
    
    
  
    
    
    
    
    
    
    
    
