# Supplementary material for: SNP and indel frequencies at transcription start sites and at canonical and alternative translation initiation sites in the human genome
Source: PLoS One. 2019 Apr 12;14(4):e0214816. doi: 10.1371/journal.pone.0214816 (PMC6461226; doi:10.1371/journal.pone.0214816)
Supplement: S1 Code — (ZIP) [file pone.0214816.s001.zip › S1 Code/SA_SNPs.py]

from init_workspace import *


  
def find_cpg_positions(cpg_file,outpath):
    cpg_positions = dict()
    n = 0
    seen_chrs = set()
    with open(cpg_file,"rb") as f:
        reader = csv.reader(f,delimiter='\t')
        for line_s in reader:
            if n % 1000000==0 and n>=1000000:
                print n
            n += 1
            chr = line_s[0]
            if chr in chroms:
                if chr not in seen_chrs:
                    cpg_positions[chr] = set()
                    seen_chrs.add(chr)
                cpg_start = line_s[1]
                cpg_end = line_s[2]
                cpg_positions[chr].add(int(cpg_start)+1)
                
    f.close()
    
    pickle_dump(cpg_positions,outpath+"cpg_positions_dict")

def parse_GoNL_files(snp_path,outpath,outname_pandas,outname_bed,cpg_path,column_names):
    cpg_positions_dict = pickle_load(cpg_path+"cpg_positions_dict")}
    
    snp_info_dict = dict()
    for col in column_names:
        snp_info_dict[col] = []
    
    bed_file = open(outpath+outname_bed+".bed","wb")                        
    n = 0
    for chrom in range(1,23):
        print "chrom",chrom
        with gzip.open(snp_path+"gonl.chr"+str(chrom)+".snps_indels.r5.vcf.gz","rb") as fin:
            for line in fin:

                
                if line[0] != "#":
                    n+=1
                    line_s = line.split("\t")
                    ID = line_s[2]
                    FILTER = line_s[6]
                    if True:
                        CHROM = line_s[0]
                        POS = int(line_s[1])
                        REF = line_s[3]
                        ALT = line_s[4]
                        
                        info_dict = dict()
                        info_line = line_s[7]
                        semicolons = info_line.split(";")
                        for semi in semicolons:
                            if "=" in semi:
                                vals = semi.split("=")
                                info_dict[vals[0]] = vals[1]
                                
                        AF = float(info_dict["AF"])
                        variant_type = info_dict["set"].replace("\n","")
                        
                        #cpg snps
                        cpg_positions_chrom = cpg_positions_dict["chr"+str(CHROM)]
                        if POS in cpg_positions_chrom or POS-1 in cpg_positions_chrom: 
                            CpG_snp = 1
                        else:
                            CpG_snp = 0
                        
                        
                        #snp type
                        transition = 0
                        transversion = 0
                        indel = 0
                            
                        if variant_type == "INDEL":
                            indel = 1
                        elif (REF == "C" and ALT == "T") or (REF == "A" and ALT == "G") or (REF == "T" and ALT == "C") or (REF == "G" and ALT == "A"):
                            transition = 1
                        else:
                            transversion = 1
                            
                        if CpG_snp == 1 and transition == 1:
                            CpG_transition_snp = 1
                        else:
                            CpG_transition_snp = 0

                        if AF > 0:#0.05:
                            if AF < 0.01:
                                AF_class = "rare"
                            elif AF >= 0.01 and AF <= 0.05:
                                AF_class = "low_frequency"
                            else:
                                AF_class = "common"
                            
                            snp_info_dict["ID_TOTAL"].append("rs"+str(n))
                            snp_info_dict["ID_VCF"].append(ID) 
                            snp_info_dict["FILTER"].append(FILTER)
                            snp_info_dict["CHROM"].append("chr"+str(CHROM))
                            snp_info_dict["POS"].append(POS)
                            snp_info_dict["REF"].append(REF)
                            snp_info_dict["ALT"].append(ALT)
                            snp_info_dict["variant_type"].append(variant_type)
                            snp_info_dict["AF_allele_frequency"].append(AF)
                            snp_info_dict["AF_class"].append(AF_class)
                            snp_info_dict["transition_snp"].append(transition)
                            snp_info_dict["transversion_snp"].append(transversion)
                            snp_info_dict["indel_snp"].append(indel)
                            snp_info_dict["CpG_snp"].append(CpG_snp)
                            snp_info_dict["CpG_transition_snp"].append(CpG_transition_snp)
                            
                            bed_file.writelines("\t".join(["chr"+str(CHROM),str(POS-1),str(POS),ID,"rs"+str(n),REF,ALT,variant_type,str(AF),str(AF_class),str(transition),str(transversion),str(indel),str(CpG_snp),str(CpG_transition_snp)])+"\n")
                            
    bed_file.close()
    
    #Built dataframe
    print "write DF"
    df = pd.DataFrame(0, index = np.arange(len(snp_info_dict["ID_TOTAL"])),columns = column_names)
    for info in snp_info_dict:
        df[info] = snp_info_dict[info]
    
    df.to_csv(outpath+outname_pandas)
    print "Total number of SNPs",n
    
def parse_1000_genomes_files(snp_path,outpath,outname_pandas,outname_bed,cpg_path,column_names,EUR_AF_thres):
    #cpg file
    cpg_positions_dict = pickle_load(cpg_path+"cpg_positions_dict") 
    
    snp_info_dict = dict()
    for col in column_names:
        snp_info_dict[col] = []
    
    if "phase3" in snp_path:
        file_suffix = ".phase3_shapeit2_mvncall_integrated_v5a.20130502.genotypes.vcf.gz"
    if "phase1" in snp_path:
        file_suffix = ".integrated_phase1_v3.20101123.snps_indels_svs.genotypes.vcf.gz"
    
    bed_file = open(outpath+outname_bed+".bed","wb")                        
    n = 0
    for chrom in range(1,23):
        print "chrom",chrom
        with gzip.open(snp_path+"ALL.chr"+str(chrom)+file_suffix,"rb") as fin:
            for line in fin:
                if n%1000000==0 and n>=1000000:
                    print n
                
                if line[0] != "#":
                    n+=1

                    line_s = line.split("\t")
                    ID = line_s[2]
                    FILTER = line_s[6]
                    if True:
                        CHROM = line_s[0]
                        POS = int(line_s[1])
                        REF = line_s[3]
                        ALT = line_s[4]
                        #print line_s
                        
                        info_dict = dict()
                        info_line = line_s[7]

                        semicolons = info_line.split(";")
                        for semi in semicolons:
                            if "=" in semi:
                                vals = semi.split("=")
                                info_dict[vals[0]] = vals[1]
                        
                        if "EUR_AF" not in info_dict.keys():
                            info_dict["EUR_AF"] = "0.0"
                        
                        if "," in info_dict["EUR_AF"]:
                            EUR_AF = np.min([float(info_dict["EUR_AF"].split(",")[0]),float(info_dict["EUR_AF"].split(",")[1])])     #0.2922,0.7078
                        else:
                            EUR_AF = float(info_dict["EUR_AF"])
                        
                        if EUR_AF > EUR_AF_thres:
                            variant_type = info_dict["VT"].replace("\n","")
                            if (variant_type == "SNP" and len(ALT) == 1) or variant_type == "INDEL": #exclude ALT e.g. "G,T"
                                if EUR_AF < 0.01:
                                    AF_class = "rare"
                                elif EUR_AF >= 0.01 and EUR_AF <= 0.05:
                                    AF_class = "low_frequency"
                                else:
                                    AF_class = "common"
      
                                #cpg snps
                                cpg_positions_chrom = cpg_positions_dict["chr"+str(CHROM)]
                                if POS in cpg_positions_chrom or POS-1 in cpg_positions_chrom:  #POS is C and POS-1 is G
                                    CpG_snp = 1
                                else:
                                    CpG_snp = 0
                                
                                #snp type
                                transition = 0
                                transversion = 0
                                indel = 0
                                    
                                if variant_type == "INDEL":
                                    indel = 1
                                elif (REF == "C" and ALT == "T") or (REF == "A" and ALT == "G") or (REF == "T" and ALT == "C") or (REF == "G" and ALT == "A"):
                                    transition = 1
                                else:
                                    transversion = 1
                                    
                                if CpG_snp == 1 and transition == 1:
                                    CpG_transition_snp = 1
                                else:
                                    CpG_transition_snp = 0

                                snp_info_dict["ID_TOTAL"].append("rs"+str(n))
                                snp_info_dict["ID_VCF"].append(ID) 
                                snp_info_dict["FILTER"].append(FILTER)
                                snp_info_dict["CHROM"].append("chr"+str(CHROM))
                                snp_info_dict["POS"].append(POS)
                                snp_info_dict["REF"].append(REF)
                                snp_info_dict["ALT"].append(ALT)
                                snp_info_dict["variant_type"].append(variant_type)
                                snp_info_dict["AF_allele_frequency"].append(EUR_AF)
                                snp_info_dict["AF_class"].append(AF_class)
                                snp_info_dict["transition_snp"].append(transition)
                                snp_info_dict["transversion_snp"].append(transversion)
                                snp_info_dict["indel_snp"].append(indel)
                                snp_info_dict["CpG_snp"].append(CpG_snp)
                                snp_info_dict["CpG_transition_snp"].append(CpG_transition_snp)
                                

                                
                                bed_file.writelines("\t".join(["chr"+str(CHROM),str(POS-1),str(POS),ID,"rs"+str(n),REF,ALT,variant_type,str(EUR_AF),str(AF_class),str(transition),str(transversion),str(indel),str(CpG_snp),str(CpG_transition_snp)])+"\n")
                                
    bed_file.close()
    

    
    #Built dataframe
    print "write DF"
    df = pd.DataFrame(0, index = np.arange(len(snp_info_dict["ID_TOTAL"])),columns = column_names)
    for info in snp_info_dict:
        df[info] = snp_info_dict[info]
    
    df.to_csv(outpath+outname_pandas)
    print "Total number of SNPs",n
            
            
##########################################################################################
##########################################################################################
##########################################################################################

#snp_file column_names
column_names = ["ID_TOTAL","ID_VCF","FILTER","CHROM","POS","REF","ALT","variant_type","AF_allele_frequency","AF_class","transition_snp","transversion_snp","indel_snp","CpG_snp","CpG_transition_snp"]
cpg_path = main_path + "1_data/CpG_positions/"

#find cpg positions
if False:
    cpg_file = cpg_path + "0-gene_regions_CpG_positions_hg19.bed"  
    find_cpg_positions(cpg_file,cpg_path)

#GoNL
if False:
    print "GoNL"
    snp_path = main_path+"1_data/GoNL/"
    outpath = main_path+"2_snps/"
    outname_pandas = "SNPs_GoNL_pandas"
    outname_bed = "SNPs_GoNL_bed"
    parse_GoNL_files(snp_path,outpath,outname_pandas,outname_bed,cpg_path,column_names)
    
#1000 genomes, phase 3
#only EUR SNPs
if False:
    print "1000 genomes"
    snp_path = main_path+"1_data/1000_genomes/phase3/"
    outpath = main_path+"2_snps/"
    outname_pandas = "SNPs_1000_genomes_pandas"
    outname_bed = "SNPs_1000_genomes_bed"
    EUR_AF_thres = 0   
    parse_1000_genomes_files(snp_path,outpath,outname_pandas,outname_bed,cpg_path,column_names,EUR_AF_thres)

#1000 genomes, phase 3
#all SNPs    
if False:
    snp_path = main_path+"1_data/1000_genomes/phase3/"
    outpath = main_path+"2_snps/"
    outname_pandas = "SNPs_1000_genomes_pandas_ALL_SNPs"
    outname_bed = "SNPs_1000_genomes_bed_ALL_SNPs"
    EUR_AF_thres = -1  
    parse_1000_genomes_files(snp_path,outpath,outname_pandas,outname_bed,cpg_path,column_names,EUR_AF_thres)


#1000 genomes, phase 1
#only EUR SNPs
if True:
    print "1000 genomes phase 1"
    snp_path = main_path+"1_data/1000_genomes/phase1/"
    outpath = main_path+"2_snps/"
    outname_pandas = "SNPs_1000_genomes_phase1_pandas"
    outname_bed = "SNPs_1000_genomes_phase1_bed"
    EUR_AF_thres = 0 
    parse_1000_genomes_files(snp_path,outpath,outname_pandas,outname_bed,cpg_path,column_names,EUR_AF_thres)
