# Supplementary material for: SNP and indel frequencies at transcription start sites and at canonical and alternative translation initiation sites in the human genome
Source: PLoS One. 2019 Apr 12;14(4):e0214816. doi: 10.1371/journal.pone.0214816 (PMC6461226; doi:10.1371/journal.pone.0214816)
Supplement: S1 Code — (ZIP) [file pone.0214816.s001.zip › S1 Code/SA_SNPs_genes.py]

from init_workspace import *

def make_intersect(snps,gene_region_file,output_file):
    inter = "/usr/bin/intersectBed"
    command = inter + " -a " + snps + " -b " + gene_region_file + " -wa -wb > " + output_file
    os.system(command)
        

def make_snp_genes_df(snps_genes_path,outname_snps_genes,all_genes_file,all_cpg_file):
    column_names = ["gene_name",
                    "element_name",
                    "element_length_kb",
                    
                    "nbr_all_snps",
                    "nbr_transition_snps",
                    "nbr_transversion_snps",
                    "nbr_indel_snps",
                    "nbr_CpG_snps",
                    "nbr_CpG_transition_snps",
                    
                    "den_all_snps",
                    "den_transition_snps",
                    "den_transversion_snps",
                    "den_indel_snps",
                    "den_CpG_snps",
                    "den_CpG_transition_snps"
                    ]
    
    gene_snps_dict = dict()
    for col in column_names:
        gene_snps_dict[col] = []
        
    for gene_region in gene_regions:
        print gene_region
        n = 0
        intersect_result = snps_genes_path + "3-intersectBed_"+gene_region+".csv"
        print "start parsing"
        
        #COUNT SNPS OF EACH GENE
        snps_count_dict = dict()
        seen_gene_names = set()
        with open(intersect_result,"rb") as f:
            reader = csv.reader(f,delimiter='\t')
            for line_s in reader:
                if n%100000 == 0 and n>100000:
                    print n
                n += 1
                if gene_region == "cpg_island":
                    gene_name = line_s[3]
                else:
                    gene_name = line_s[4]
                
                transition = int(line_s[16])
                transversion = int(line_s[17])
                indel = int(line_s[18])
                CpG_snp = int(line_s[19])
                CpG_transition_snp = int(line_s[20])
                
                if gene_name not in seen_gene_names:
                    seen_gene_names.add(gene_name)
                    snps_count_dict[gene_name] = dict()
                
                    snps_count_dict[gene_name]["nbr_all_snps"] = 0
                    snps_count_dict[gene_name]["nbr_transition_snps"] = 0
                    snps_count_dict[gene_name]["nbr_transversion_snps"] = 0
                    snps_count_dict[gene_name]["nbr_indel_snps"] = 0
                    snps_count_dict[gene_name]["nbr_CpG_snps"] = 0
                    snps_count_dict[gene_name]["nbr_CpG_transition_snps"] = 0
                
                snps_count_dict[gene_name]["nbr_all_snps"] += 1
                if transition == 1:
                    snps_count_dict[gene_name]["nbr_transition_snps"] += 1
                if transversion == 1:
                    snps_count_dict[gene_name]["nbr_transversion_snps"] += 1
                if indel == 1:
                    snps_count_dict[gene_name]["nbr_indel_snps"] += 1
                if CpG_snp == 1:
                    snps_count_dict[gene_name]["nbr_CpG_snps"] += 1
                if CpG_transition_snp == 1:
                    snps_count_dict[gene_name]["nbr_CpG_transition_snps"] += 1
                    
        
        #MAKE SNP GENE DB
        print "make snp genes df"
        len_dict = pickle_load(main_path + "3_genes/2-length_file_dict_"+gene_region)
        if gene_region == "cpg_island":
            gene_map = pickle_load(all_cpg_file)
        else:
            gene_map = pickle_load(all_genes_file)
        
        for gene_name in gene_map:
            element_length_kb = float(len_dict[gene_name])
            gene_snps_dict["gene_name"].append(gene_name)
            gene_snps_dict["element_name"].append(gene_region)
            gene_snps_dict["element_length_kb"].append(element_length_kb)
            
            #gene has 3utr and snps
            if gene_name in seen_gene_names:
                nbr_all_snps = snps_count_dict[gene_name]["nbr_all_snps"]
                nbr_transition_snps = snps_count_dict[gene_name]["nbr_transition_snps"] 
                nbr_transversion_snps = snps_count_dict[gene_name]["nbr_transversion_snps"]
                nbr_indel_snps = snps_count_dict[gene_name]["nbr_indel_snps"]
                nbr_CpG_snps = snps_count_dict[gene_name]["nbr_CpG_snps"]
                nbr_CpG_transition_snps = snps_count_dict[gene_name]["nbr_CpG_transition_snps"]
                
                gene_snps_dict["nbr_all_snps"].append(nbr_all_snps)
                gene_snps_dict["nbr_transition_snps"].append(nbr_transition_snps)
                gene_snps_dict["nbr_transversion_snps"].append(nbr_transversion_snps)
                gene_snps_dict["nbr_indel_snps"].append(nbr_indel_snps)
                gene_snps_dict["nbr_CpG_snps"].append(nbr_CpG_snps)
                gene_snps_dict["nbr_CpG_transition_snps"].append(nbr_CpG_transition_snps)
                
                gene_snps_dict["den_all_snps"].append(float(nbr_all_snps)/element_length_kb)
                gene_snps_dict["den_transition_snps"].append(float(nbr_transition_snps)/element_length_kb)
                gene_snps_dict["den_transversion_snps"].append(float(nbr_transversion_snps)/element_length_kb)
                gene_snps_dict["den_indel_snps"].append(float(nbr_indel_snps)/element_length_kb)
                gene_snps_dict["den_CpG_snps"].append(float(nbr_CpG_snps)/element_length_kb)
                gene_snps_dict["den_CpG_transition_snps"].append(float(nbr_CpG_transition_snps)/element_length_kb)
            
            else:
                #no element
                if element_length_kb == 0:
                    gene_snps_dict["nbr_all_snps"].append(-1)
                    gene_snps_dict["nbr_transition_snps"].append(-1)
                    gene_snps_dict["nbr_transversion_snps"].append(-1)
                    gene_snps_dict["nbr_indel_snps"].append(-1)
                    gene_snps_dict["nbr_CpG_snps"].append(-1)
                    gene_snps_dict["nbr_CpG_transition_snps"].append(-1)
            
                    gene_snps_dict["den_all_snps"].append(-1)
                    gene_snps_dict["den_transition_snps"].append(-1)
                    gene_snps_dict["den_transversion_snps"].append(-1)
                    gene_snps_dict["den_indel_snps"].append(-1)
                    gene_snps_dict["den_CpG_snps"].append(-1)
                    gene_snps_dict["den_CpG_transition_snps"].append(-1)
                #no snps
                else:
                    gene_snps_dict["nbr_all_snps"].append(0)
                    gene_snps_dict["nbr_transition_snps"].append(0)
                    gene_snps_dict["nbr_transversion_snps"].append(0)
                    gene_snps_dict["nbr_indel_snps"].append(0)
                    gene_snps_dict["nbr_CpG_snps"].append(0)
                    gene_snps_dict["nbr_CpG_transition_snps"].append(0)
            
                    gene_snps_dict["den_all_snps"].append(0)
                    gene_snps_dict["den_transition_snps"].append(0)
                    gene_snps_dict["den_transversion_snps"].append(0)
                    gene_snps_dict["den_indel_snps"].append(0)
                    gene_snps_dict["den_CpG_snps"].append(0)
                    gene_snps_dict["den_CpG_transition_snps"].append(0)

    df = pd.DataFrame(0, index = np.arange(len(gene_snps_dict["gene_name"])),columns = column_names)
    for info in gene_snps_dict:
        df[info] = gene_snps_dict[info]
    
    df.to_csv(snps_genes_path+outname_snps_genes)
                
                
    
            
#####################################################################################################################
#####################################################################################################################
#####################################################################################################################
#####################################################################################################################

'''
MAKE INTERSECT GENES SNPs
'''
gene_path = main_path+"3_genes/"
snp_path = main_path+"2_snps/"


snps_genes_paths = [main_path+"4_snps_genes/1000_genomes/",main_path+"4_snps_genes/GoNL/"]
snps_paths = [snp_path+"SNPs_1000_genomes_bed.bed",snp_path+"SNPs_GoNL_bed.bed"]

for i in range(0,len(snps_genes_paths)):
    snps_genes_path = snps_genes_paths[i]
    snps = snps_paths[i]
    
    print snps_genes_path,snps
    if True:
        print "MAKE INTERSECT"
        
        for gene_region in gene_regions:
            print gene_region
            gene_region_file = gene_path+"2-gene_regions_"+gene_region+".bed"
            output_file = snps_genes_path+"3-intersectBed_"+gene_region+".csv"
            make_intersect(gene_region_file,snps,output_file)
    
    '''
    MAKE SNP GENES DF
    '''       
    if True:
        all_genes_file = gene_path + "2-gene_set"
        all_cpg_file = gene_path + "2-cpg_id_set"
        outname_snps_genes = "SNPs_genes_pandas"
        make_snp_genes_df(snps_genes_path,outname_snps_genes,all_genes_file,all_cpg_file)
    
    
