# Supplementary material for: SNP and indel frequencies at transcription start sites and at canonical and alternative translation initiation sites in the human genome
Source: PLoS One. 2019 Apr 12;14(4):e0214816. doi: 10.1371/journal.pone.0214816 (PMC6461226; doi:10.1371/journal.pone.0214816)
Supplement: S1 Code — (ZIP) [file pone.0214816.s001.zip › S1 Code/SA_tajimasD.py]

from init_workspace import *

def make_region_snp_dict(outpath):
    for gene_region in gene_regions:
        print gene_region
        output_file = open(main_path+"4_snps_genes/1000_genomes/3-intersectBed_"+gene_region+".csv","rb")
        region_snp_set = set()
        for line in output_file:
            line_s = line.split("\t")
            #snp_id = line_s[9]
            snp_id_total = line_s[10]   #rs+str(n)
            region_snp_set.add(snp_id_total)
        print "dump"
        pickle_dump(region_snp_set,outpath+"1_region_snp_set/region_snp_set_"+gene_region)
            
        output_file.close()    
    

def make_VCF_region_file(tajima_path):
    file_o_intergenic = gzip.open(tajima_path+"2_vcf_files/vcf_intergenic.vcf.gz","wb")
    file_o_cpg_island = gzip.open(tajima_path+"2_vcf_files/vcf_cpg_island.vcf.gz","wb")
    file_o_promoter = gzip.open(tajima_path+"2_vcf_files/vcf_promoter.vcf.gz","wb")
    file_o_utr5_exons = gzip.open(tajima_path+"2_vcf_files/vcf_utr5_exons.vcf.gz","wb")
    file_o_coding_exons = gzip.open(tajima_path+"2_vcf_files/vcf_coding_exons.vcf.gz","wb")
    file_o_utr3_exons = gzip.open(tajima_path+"2_vcf_files/vcf_utr3_exons.vcf.gz","wb")
    file_o_all_exons = gzip.open(tajima_path+"2_vcf_files/vcf_all_exons.vcf.gz","wb")
    file_o_introns = gzip.open(tajima_path+"2_vcf_files/vcf_introns.vcf.gz","wb")
    file_o_intragenic = gzip.open(tajima_path+"2_vcf_files/vcf_intragenic.vcf.gz","wb")
    
    snp_set_intergenic = pickle_load(tajima_path+"1_region_snp_set/region_snp_set_intergenic")
    snp_set_cpg_island = pickle_load(tajima_path+"1_region_snp_set/region_snp_set_cpg_island")
    snp_set_promoter = pickle_load(tajima_path+"1_region_snp_set/region_snp_set_promoter")
    snp_set_utr5_exons  = pickle_load(tajima_path+"1_region_snp_set/region_snp_set_utr5_exons")
    snp_set_coding_exons = pickle_load(tajima_path+"1_region_snp_set/region_snp_set_coding_exons")
    snp_set_utr3_exons = pickle_load(tajima_path+"1_region_snp_set/region_snp_set_utr3_exons")
    snp_set_all_exons = pickle_load(tajima_path+"1_region_snp_set/region_snp_set_all_exons")
    snp_set_introns = pickle_load(tajima_path+"1_region_snp_set/region_snp_set_introns")
    snp_set_intragenic = pickle_load(tajima_path+"1_region_snp_set/region_snp_set_intragenic")
    print "all open"
    
    snp_path = main_path+"1_data/1000_genomes/"
    n = 0
    for chrom in range(1,23):
        print "chrom",chrom
        with gzip.open(snp_path+"ALL.chr"+str(chrom)+".phase3_shapeit2_mvncall_integrated_v5a.20130502.genotypes.vcf.gz","rb") as fin:
            for line in fin:
                if n%1000000==0 and n>=1000000:
                    print n
                
                if line[0] != "#":
                    n+=1
                    ID_total = "rs"+str(n)
                    
                    if ID_total in snp_set_intergenic:
                        file_o_intergenic.write(line)
                    
                    if ID_total in snp_set_cpg_island:
                        file_o_cpg_island.write(line)
                    
                    if ID_total in snp_set_promoter:
                        file_o_promoter.write(line)
                    
                    if ID_total in snp_set_utr5_exons:
                        file_o_utr5_exons.write(line)
                    
                    if ID_total in snp_set_coding_exons:
                        file_o_coding_exons.write(line)
                    
                    if ID_total in snp_set_utr3_exons:
                        file_o_utr3_exons.write(line)
                    
                    if ID_total in snp_set_all_exons:
                        file_o_all_exons.write(line)
                    
                    if ID_total in snp_set_introns:
                        file_o_introns.write(line)
                    
                    if ID_total in snp_set_intragenic:
                        file_o_intragenic.write(line)
                if line[0] == "#" and chrom == 1:
                    file_o_intergenic.write(line)
                    file_o_cpg_island.write(line)
                    file_o_promoter.write(line)
                    file_o_utr5_exons.write(line)
                    file_o_coding_exons.write(line)
                    file_o_utr3_exons.write(line)
                    file_o_all_exons.write(line)
                    file_o_introns.write(line)
                    file_o_intragenic.write(line)
                        
    file_o_intergenic.close()
    file_o_cpg_island.close()
    file_o_promoter.close()
    file_o_utr5_exons.close()
    file_o_coding_exons.close()
    file_o_utr3_exons.close()
    file_o_all_exons.close()
    file_o_introns.close()
    file_o_intragenic.close()
              
        
        
def vcftools_tajimasD(vcf_file,interval,outfile):
	vcftools = "/usr/bin/vcftools"
    command = vcftools + " --gzvcf " + vcf_file + " --TajimaD " + str(interval) + " --out " + outfile
    print command
    os.system(command)
    
def plot_tajimasD(tajima_path,interval):
    region_dict = dict()
    for gene_region in gene_regions:
        print gene_region
        region_dict[gene_region] = {"N_SNPS":[],"TajimaD":[]}
        
        file_o = open(tajima_path+"3_vcftools_output/vcftools_out_"+gene_region+"_"+str(interval)+".Tajima.D","rb")
        for line in file_o:
            if "CHROM" not in line:
                line_s = line.split("\t")
                nbr_snps = line_s[2].replace("\n","")
                tajD = line_s[3].replace("\n","")
                
                if tajD != "nan":
                    region_dict[gene_region]["N_SNPS"].append(float(nbr_snps))
                    region_dict[gene_region]["TajimaD"].append(float(tajD))
            
            
        file_o.close()

    '''
    mean median txt file
    '''
    if True:
        values_txt = open(tajima_path+"4_evaluation/INFO_values_"+str(interval)+".txt","wb")
        values_txt.write("TajimasD\n")
        values_txt.write("\t".join(["gene_region","str(mean)","str(std)","str(median)"])+"\n")
        for gene_region in gene_regions:
            vals = region_dict[gene_region]["TajimaD"]
            mean = round(np.mean(vals),2)
            std = round(np.std(vals),2)
            median = round(np.median(vals),2)
            values_txt.write("\t".join([gene_region,str(mean),str(std),str(median)])+"\n")
        
        #TODO
        values_txt.write("\nN SNPs\n")
        values_txt.write("\t".join(["gene_region","str(mean)","str(std)","str(median)"])+"\n")
        for gene_region in gene_regions:
            vals = region_dict[gene_region]["N_SNPS"]
            mean = round(np.mean(vals),2)
            std = round(np.std(vals),2)
            median = round(np.median(vals),2)
            values_txt.write("\t".join([gene_region,str(mean),str(std),str(median)])+"\n")
        values_txt.close()
    '''
    tajimasD
    '''
    if True:
        box_group = []
        for gene_region in gene_regions:
            vals = region_dict[gene_region]["TajimaD"]
            box_group.append(vals)
            
        
        size_plot = 12
        axis_font = {'size':str(size_plot)}
        plt.figure(figsize=(20,9))#
        ax = plt.subplot(1,1,1)
        hold(True)
        zed = [tick.label.set_fontsize(size_plot) for tick in ax.yaxis.get_major_ticks()]
        zed = [tick.label.set_fontsize(size_plot) for tick in ax.xaxis.get_major_ticks()]
        
        ax.set_ylabel("Tajima's D",**axis_font)
        
        #BOXPOT
        meanpointprops = dict(marker='*', markeredgecolor='black',markerfacecolor='black')
        bp = plt.boxplot(box_group, positions = range(0,len(gene_regions)), widths = 0.6,sym='', patch_artist=True,showmeans=True,meanprops=meanpointprops)
        
        #coloring
        plt.setp(bp['boxes'], color="grey")
        plt.setp(bp['whiskers'], color="black")
        plt.setp(bp['fliers'], color='black', marker='o') 
        plt.setp(bp['fliers'], color='grey', marker='o')  
        plt.setp(bp['medians'], color='black')
        plt.setp(bp['means'], color='black')
        
        colors = ["white"]*len(box_group[0])   #"#A2D9CE"
        for patch, color in zip(bp['boxes'], colors):
            patch.set_facecolor(color)
        
        ax.set_xticklabels([gene_regions_plot[gene_region] for gene_region in gene_regions])
        ax.set_xticks(range(0,len(gene_regions)))
        
        plt_name = "plot_TajimasD_"+str(interval)+".pdf"
        plt.savefig(publication_path_pics +"SI/" + plt_name,bbox_inches='tight')
        plt.savefig(tajima_path+"4_evaluation/"+plt_name,bbox_inches='tight')
        plt.close()
        
    '''
    number snps
    '''
    if False:
        box_group = []
        for gene_region in gene_regions:
            vals = region_dict[gene_region]["N_SNPS"]
            box_group.append(vals)
            
        
        for ymax in [14000,500,100]:
            size_plot = 10
            axis_font = {'size':str(size_plot)}
            plt.figure(figsize=(16,9))#
            ax = plt.subplot(1,1,1)
            hold(True)
            zed = [tick.label.set_fontsize(size_plot) for tick in ax.yaxis.get_major_ticks()]
            zed = [tick.label.set_fontsize(size_plot) for tick in ax.xaxis.get_major_ticks()]
            
            ylim(-0.1,ymax)
            ax.set_ylabel('Number of SNPs',**axis_font)
            plt.title(str(interval))
            
            #BOXPOT
            meanpointprops = dict(marker='*', markeredgecolor='black',markerfacecolor='black')
            bp = plt.boxplot(box_group, positions = range(0,len(gene_regions)), widths = 0.6,sym='', patch_artist=True,showmeans=True,meanprops=meanpointprops)
              
            ax.set_xticklabels([gene_regions_plot[gene_region] for gene_region in gene_regions])
            ax.set_xticks(range(0,len(gene_regions)))
        
            plt.savefig(tajima_path+"4_evaluation/plot_N_SNPS_"+str(interval)+"_ymax_"+str(ymax)+".pdf",bbox_inches='tight')
            plt.close()
        

    
tajima_path = main_path+"8_tajimasD/" 
   
'''
SNP REGION FILE
'''
if False:
    print "make region snp file"
    make_region_snp_dict(tajima_path)

'''
VCF REGION FILE
'''   
if False:
    print "make VCF file"
    make_VCF_region_file(tajima_path)

'''
make tajimas D interval statistic
'''
if False:
    for gene_region in gene_regions:
        print gene_region
        vcf_file = tajima_path+"2_vcf_files/vcf_"+gene_region+".vcf.gz"
       
        interval = 1000000
        print interval
        outfile = tajima_path+"3_vcftools_output/vcftools_out_"+gene_region+"_"+str(interval)
        vcftools_tajimasD(vcf_file,interval,outfile)

'''
PLOT tajimas D
'''      
if True:
    interval = 1000000
    plot_tajimasD(tajima_path,interval)
    
    
    
    
