# Supplementary material for: SNP and indel frequencies at transcription start sites and at canonical and alternative translation initiation sites in the human genome
Source: PLoS One. 2019 Apr 12;14(4):e0214816. doi: 10.1371/journal.pone.0214816 (PMC6461226; doi:10.1371/journal.pone.0214816)
Supplement: S1 Code — (ZIP) [file pone.0214816.s001.zip › S1 Code/SA_TSS_CSS.py]

from init_workspace import *

def make_intervals(refGene_file,inter_start,inter_end,step,around_TSS_CSS,save_path):
    chr_region_map = dict()
    for chrom in chroms:
        #print chrom
        interval_map = dict()
        with open(refGene_file,"rb") as f:
            reader = csv.reader(f,delimiter='\t')
            for line_s in reader:
                #skip row names
                if line_s[0] != "refSeqID" and line_s[1] == chrom:
                    refSeqID = line_s[0]
                    chrom = line_s[1]
                    strand = line_s[2]
                    
                    if around_TSS_CSS == "TSS":
                        txStart = int(line_s[3])
                        txEnd = int(line_s[4])
                    if around_TSS_CSS == "CSS":
                        txStart = int(line_s[5])
                        txEnd = int(line_s[6])
                        
                    geneName = ''.join(e for e in line_s[10] if e.isalnum()) 
        
                    #MAP REGIONS
                    interval_map[geneName] = dict()
                    interval_map[geneName]["refSeqID"] = refSeqID
                    interval_map[geneName]["chrom"] = chrom
                    interval_map[geneName]["strand"] = strand
                    
                    interval_map[geneName]["intervals"] = dict()
                    i = 1 
                    j = (-inter_start+inter_end)/step 
                    if strand == "+":
                        start = txStart+inter_start
                        while start < txStart+inter_end:
                            interval_map[geneName]["intervals"][i] = [start,start+step]
                            start += step
                            i += 1
                    if strand == "-":
                        start = txEnd-inter_end
                        while start < txEnd-inter_start:
                            interval_map[geneName]["intervals"][j] = [start,start+step]
                            start += step
                            j -= 1
                            
        chr_region_map[chrom] = interval_map

    inter_start,inter_end,step,around_TSS_CSS
    print "START WRTING FILE"
    nbr_intervals = (-inter_start+inter_end)/step
    for i in range(1,nbr_intervals+1):    
        outfile = open(save_path+"intervals_"+around_TSS_CSS+"_"+str(inter_start)+"_"+str(inter_end)+"_"+str(step)+"_"+str(i)+".bed","wb")                
        for chrom in chroms:
            #print chrom
            for gene_name in chr_region_map[chrom].keys():
                interval = chr_region_map[chrom][gene_name]["intervals"][i]
                outfile.write("\t".join([chrom,str(interval[0]),str(interval[1]),chr_region_map[chrom][gene_name]["refSeqID"],gene_name,chr_region_map[chrom][gene_name]["strand"]]))
                outfile.write("\n")
        outfile.close()

def make_intersect(output_file_snps,output_interval,output_file):

    inter = "/usr/bin/intersectBed"
        
    command = inter + " -a " + output_interval + " -b " + output_file_snps + " -wa -wb > " + output_file

    os.system(command)
    
def make_snp_genes_df(snps_genes_path,outname_snps_genes,all_genes_file,intersect_res_name,nbr_intervals,step):
    column_names = ["gene_name",
                    "interval_nbr",
                    "interval_length_kb",
                    
                    "nbr_all_snps",
                    "nbr_transition_snps",
                    "nbr_transversion_snps",
                    "nbr_indel_snps",
                    "nbr_CpG_snps",
                    "nbr_CpG_transition_snps",
                    
                    "den_all_snps",
                    "den_transition_snps",
                    "den_transversion_snps",
                    "den_indel_snps",
                    "den_CpG_snps",
                    "den_CpG_transition_snps"
                    ]
    
    gene_snps_dict = dict()
    for col in column_names:
        gene_snps_dict[col] = []
        
    for i in range(1,nbr_intervals+1):
        n = 0
        intersect_result = intersect_res_name.replace("xxx",str(i))
        
        #COUNT SNPS OF EACH GENE
        snps_count_dict = dict()
        seen_gene_names = set()
        with open(intersect_result,"rb") as f:
            reader = csv.reader(f,delimiter='\t')
            for line_s in reader:
                if n%100000 == 0 and n>100000:
                    print n
                n += 1
                gene_name = line_s[4]
                AF_class = line_s[15]
                transition = int(line_s[16])
                transversion = int(line_s[17])
                indel = int(line_s[18])
                CpG_snp = int(line_s[19])
                CpG_transition_snp = int(line_s[20])
                
                if gene_name not in seen_gene_names:
                    seen_gene_names.add(gene_name)
                    snps_count_dict[gene_name] = dict()
                
                    snps_count_dict[gene_name]["nbr_all_snps"] = 0
                    snps_count_dict[gene_name]["nbr_transition_snps"] = 0
                    snps_count_dict[gene_name]["nbr_transversion_snps"] = 0
                    snps_count_dict[gene_name]["nbr_indel_snps"] = 0
                    snps_count_dict[gene_name]["nbr_CpG_snps"] = 0
                    snps_count_dict[gene_name]["nbr_CpG_transition_snps"] = 0
                
                if AF_class != "":#"rare":
                    snps_count_dict[gene_name]["nbr_all_snps"] += 1
                    if transition == 1:
                        snps_count_dict[gene_name]["nbr_transition_snps"] += 1
                    if transversion == 1:
                        snps_count_dict[gene_name]["nbr_transversion_snps"] += 1
                    if indel == 1:
                        snps_count_dict[gene_name]["nbr_indel_snps"] += 1
                    if CpG_snp == 1:
                        snps_count_dict[gene_name]["nbr_CpG_snps"] += 1
                    if CpG_transition_snp == 1:
                        snps_count_dict[gene_name]["nbr_CpG_transition_snps"] += 1
                    
        
        #MAKE SNP GENE DB
        gene_map = pickle_load(all_genes_file)
        for gene_name in gene_map:
            element_length_kb = float(step)/float(1000)
            gene_snps_dict["gene_name"].append(gene_name)
            gene_snps_dict["interval_nbr"].append(i)
            gene_snps_dict["interval_length_kb"].append(element_length_kb)
            
            if gene_name in seen_gene_names:
                nbr_all_snps = snps_count_dict[gene_name]["nbr_all_snps"]
                nbr_transition_snps = snps_count_dict[gene_name]["nbr_transition_snps"] 
                nbr_transversion_snps = snps_count_dict[gene_name]["nbr_transversion_snps"]
                nbr_indel_snps = snps_count_dict[gene_name]["nbr_indel_snps"]
                nbr_CpG_snps = snps_count_dict[gene_name]["nbr_CpG_snps"]
                nbr_CpG_transition_snps = snps_count_dict[gene_name]["nbr_CpG_transition_snps"]
                
                gene_snps_dict["nbr_all_snps"].append(nbr_all_snps)
                gene_snps_dict["nbr_transition_snps"].append(nbr_transition_snps)
                gene_snps_dict["nbr_transversion_snps"].append(nbr_transversion_snps)
                gene_snps_dict["nbr_indel_snps"].append(nbr_indel_snps)
                gene_snps_dict["nbr_CpG_snps"].append(nbr_CpG_snps)
                gene_snps_dict["nbr_CpG_transition_snps"].append(nbr_CpG_transition_snps)
                
                gene_snps_dict["den_all_snps"].append(float(nbr_all_snps)/element_length_kb)
                gene_snps_dict["den_transition_snps"].append(float(nbr_transition_snps)/element_length_kb)
                gene_snps_dict["den_transversion_snps"].append(float(nbr_transversion_snps)/element_length_kb)
                gene_snps_dict["den_indel_snps"].append(float(nbr_indel_snps)/element_length_kb)
                gene_snps_dict["den_CpG_snps"].append(float(nbr_CpG_snps)/element_length_kb)
                gene_snps_dict["den_CpG_transition_snps"].append(float(nbr_CpG_transition_snps)/element_length_kb)
            
            else:
                if element_length_kb == 0:
                    gene_snps_dict["nbr_all_snps"].append(-1)
                    gene_snps_dict["nbr_transition_snps"].append(-1)
                    gene_snps_dict["nbr_transversion_snps"].append(-1)
                    gene_snps_dict["nbr_indel_snps"].append(-1)
                    gene_snps_dict["nbr_CpG_snps"].append(-1)
                    gene_snps_dict["nbr_CpG_transition_snps"].append(-1)
            
                    gene_snps_dict["den_all_snps"].append(-1)
                    gene_snps_dict["den_transition_snps"].append(-1)
                    gene_snps_dict["den_transversion_snps"].append(-1)
                    gene_snps_dict["den_indel_snps"].append(-1)
                    gene_snps_dict["den_CpG_snps"].append(-1)
                    gene_snps_dict["den_CpG_transition_snps"].append(-1)
                else:
                    gene_snps_dict["nbr_all_snps"].append(0)
                    gene_snps_dict["nbr_transition_snps"].append(0)
                    gene_snps_dict["nbr_transversion_snps"].append(0)
                    gene_snps_dict["nbr_indel_snps"].append(0)
                    gene_snps_dict["nbr_CpG_snps"].append(0)
                    gene_snps_dict["nbr_CpG_transition_snps"].append(0)
            
                    gene_snps_dict["den_all_snps"].append(0)
                    gene_snps_dict["den_transition_snps"].append(0)
                    gene_snps_dict["den_transversion_snps"].append(0)
                    gene_snps_dict["den_indel_snps"].append(0)
                    gene_snps_dict["den_CpG_snps"].append(0)
                    gene_snps_dict["den_CpG_transition_snps"].append(0)

    df = pd.DataFrame(0, index = np.arange(len(gene_snps_dict["gene_name"])),columns = column_names)
    for info in gene_snps_dict:
        df[info] = gene_snps_dict[info]
    
    df.to_csv(snps_genes_path+outname_snps_genes)


def get_SNPs_at_positions(snps_pos_path_out,outname_snps_pos,intersect_res_name,nbr_intervals,step):
    column_names = ["interval_nbr",
                    
                    "REF_A",
                    "REF_C",
                    "REF_T",
                    "REF_G",
                    
                    "REF_A_perc",
                    "REF_C_perc",
                    "REF_T_perc",
                    "REF_G_perc",
                    
                    "A->A",
                    "A->C",
                    "A->T",
                    "A->G",
                    
                    "C->A",
                    "C->C",
                    "C->T",
                    "C->G",
                    
                    "T->A",
                    "T->C",
                    "T->T",
                    "T->G",
                    
                    "G->A",
                    "G->C",
                    "G->T",
                    "G->G",
                    
                    "insertion",
                    "deletion",
                    
                    "total_snp_indel",
                    "total_snp",
                    "total_indel",
                    
                    "A->A_perc",
                    "A->C_perc",
                    "A->T_perc",
                    "A->G_perc",
                    
                    "C->A_perc",
                    "C->C_perc",
                    "C->T_perc",
                    "C->G_perc",
                    
                    "T->A_perc",
                    "T->C_perc",
                    "T->T_perc",
                    "T->G_perc",
                    
                    "G->A_perc",
                    "G->C_perc",
                    "G->T_perc",
                    "G->G_perc",
                    
                    ]
    
    snps_pos_dict = dict()
    for col in column_names:
        snps_pos_dict[col] = []
    
    snps_count_dict = dict()
    for i in range(1,nbr_intervals+1):
        intersect_result = intersect_res_name.replace("xxx",str(i))
        snps_count_dict[i] = dict()
        for col in column_names:
            if col != "interval_nbr":
                snps_count_dict[i][col] = 0
        
        #COUNT WHICH SNP OCCURS AT THIS POS
        with open(intersect_result,"rb") as f:
            reader = csv.reader(f,delimiter='\t')
            for line_s in reader:
                REF = line_s[11]
                ALT = line_s[12]
                strand = line_s[5]
                
                if strand == "-":
                    REF = take_complement(REF)
                    ALT = take_complement(ALT)
                
                #indel
                if len(REF)>1 or len(ALT) > 1:
                    snps_count_dict[i]["total_indel"] += 1
                    if len(REF) > len(ALT):
                        snps_count_dict[i]["deletion"] += 1
                    else:
                        snps_count_dict[i]["insertion"] += 1
                else:
                    snps_count_dict[i]["total_snp"] += 1
                    snps_count_dict[i][REF+"->"+ALT] += 1
                    snps_count_dict[i]["REF_"+REF] += 1
                
                snps_count_dict[i]["total_snp_indel"] += 1
                
                

    
    for i in range(1,nbr_intervals+1):
        for col in column_names:
            if col == "interval_nbr":
                snps_pos_dict[col].append(i)
            else:
                if "perc" not in col:
                    snps_pos_dict[col].append(snps_count_dict[i][col])
                else:
                    snps_pos_dict[col].append(float(snps_count_dict[i][col.replace("_perc","")])/float(snps_count_dict[i]["total_snp"]))
            
    df = pd.DataFrame(0, index = np.arange(len(snps_pos_dict["interval_nbr"])),columns = column_names)
    for info in snps_pos_dict:
        df[info] = snps_pos_dict[info]
    
    df.to_csv(snps_pos_path_out+outname_snps_pos)        

def plot_snp_density_one_plot(snps_genes_path,around_TSS_CSS_vals,inter_start_vals,inter_end_vals,step_vals,outpath_plot,snp_file):
    colors = ['#377eb8', '#4daf4a', '#984ea3', '#ff7f00',"#ffff33","#E9967A"]
    colors = ["#696969","#7b68ee","#1e90ff","#ff4500","#ffff33","#FFDAB9"]
    for i in range(0,len(around_TSS_CSS_vals)):
        around_TSS_CSS = around_TSS_CSS_vals[i]
        inter_start = inter_start_vals[i]
        inter_end = inter_end_vals[i]
        step = step_vals[i]
        
        df = pd.read_csv(snps_genes_path + "pandas_"+around_TSS_CSS+"_"+str(inter_start).replace("-","minus")+"_"+str(inter_end)+"_"+str(step), index_col=0, parse_dates=True)
        
        size_plot = 15
        axis_font = {'size':str(size_plot)}
        figure(num=None, figsize=(20, 9), facecolor='w', edgecolor='k')
        ax = plt.subplot(1,1,1)
        zed = [tick.label.set_fontsize(size_plot) for tick in ax.yaxis.get_major_ticks()]
        zed = [tick.label.set_fontsize(size_plot) for tick in ax.xaxis.get_major_ticks()]
        
        plot_name_dict = {"GoNL":"GoNL","1000_genomes":"1000 genomes project","1000_genomes_phase1":"1000 genomes project, Phase 1"}
        plt.title(plot_name_dict[snp_file]+","+around_TSS_CSS)
        
        order_sets = ["den_all_snps","den_transition_snps","den_transversion_snps","den_indel_snps"]
        nbr_intervals = (-inter_start+inter_end)/step
        c = 0
        for snp_class in order_sets:
            x_interval = []
            y_snp_den = []
            for i in range(1,nbr_intervals+1):
                x_interval.append(i)
                snp_dens = [k for k in list(df.loc[df['interval_nbr'] == i][snp_class]) if k != -1]
                y_snp_den.append(np.mean(snp_dens))
            
            ax.plot(x_interval, y_snp_den,marker="o",linestyle="-",color=colors[c],label=snp_classes_plots[snp_class])
            c += 1
        
        if around_TSS_CSS == "CSS" and step ==1:
            labels = [i for i in range(inter_start,inter_end+1) if i != 0]
        else:
            labels = []
            start = inter_start
            while start < inter_end:
                labels.append("\n".join([str(start),str(start+step)]))
                start += step
                i += 1
        
        plt.xticks(x_interval, labels,fontsize=size_plot)
        
        leg = ax.legend(loc='upper left',frameon=1,prop={'size':10})
        leg.get_frame().set_facecolor('white')
        
        ax.set_ylabel('SNP density',**axis_font)
        ax.set_xlabel('Intervals [bp]',**axis_font)
        plt.xlim(np.min(x_interval)-0.5,np.max(x_interval)+1.2)
        plt.ylim(0,12)
        
        plt.savefig(outpath_plot + snp_file+"_union_plot_"+around_TSS_CSS+"_"+str(inter_start)+"_"+str(inter_end)+"_"+str(step)+".pdf",bbox_inches='tight')
        plt.close()
        
def plot_snp_density_one_plot_ALL_PH1(snps_genes_path,around_TSS_CSS_vals,inter_start_vals,inter_end_vals,step_vals,outpath_plot):
    colors = ['#377eb8', '#4daf4a', '#984ea3', '#ff7f00',"#ffff33","#E9967A"]
    colors = ["#696969","#7b68ee","#1e90ff","#ff4500","#ffff33","#FFDAB9"]
    for i in range(0,len(around_TSS_CSS_vals)):
        around_TSS_CSS = around_TSS_CSS_vals[i]
        inter_start = inter_start_vals[i]
        inter_end = inter_end_vals[i]
        step = step_vals[i]
        
        print around_TSS_CSS
        
        df_1000 = pd.read_csv(snps_genes_path+"1000_genomes/pandas_"+around_TSS_CSS+"_"+str(inter_start).replace("-","minus")+"_"+str(inter_end)+"_"+str(step), index_col=0, parse_dates=True)
        df_1000_ph1 = pd.read_csv(snps_genes_path+"1000_genomes_phase1/pandas_"+around_TSS_CSS+"_"+str(inter_start).replace("-","minus")+"_"+str(inter_end)+"_"+str(step), index_col=0, parse_dates=True)
        df_GoNL = pd.read_csv(snps_genes_path+"GoNL/pandas_"+around_TSS_CSS+"_"+str(inter_start).replace("-","minus")+"_"+str(inter_end)+"_"+str(step), index_col=0, parse_dates=True)
        
        size_plot = 12
        axis_font = {'size':str(size_plot)}
        figure(num=None, figsize=(20, 9), facecolor='w', edgecolor='k')
        ax = plt.subplot(1,1,1)
        zed = [tick.label.set_fontsize(size_plot) for tick in ax.yaxis.get_major_ticks()]
        zed = [tick.label.set_fontsize(size_plot) for tick in ax.xaxis.get_major_ticks()]
        plt.title(around_TSS_CSS+ " - RefSeq start sites")
        
        order_sets = ["den_all_snps","den_transition_snps","den_transversion_snps","den_indel_snps"]#,"den_CpG_snps","den_CpG_transition_snps"] 
        nbr_intervals = (-inter_start+inter_end)/step
        c = 0
        for snp_class in order_sets:
            x_interval = []
            y_snp_den_1000 = []
            y_snp_den_1000_ph1 = []
            y_snp_den_GoNL = []
            for i in range(1,nbr_intervals+1):
                x_interval.append(i)
                snp_dens_1000 = [k for k in list(df_1000.loc[df_1000['interval_nbr'] == i][snp_class]) if k != -1]
                snp_dens_1000_ph1 = [k for k in list(df_1000_ph1.loc[df_1000_ph1['interval_nbr'] == i][snp_class]) if k != -1]
                snp_dens_GoNL = [k for k in list(df_GoNL.loc[df_GoNL['interval_nbr'] == i][snp_class]) if k != -1]
                
                y_snp_den_1000.append(np.mean(snp_dens_1000))
                y_snp_den_1000_ph1.append(np.mean(snp_dens_1000_ph1))
                y_snp_den_GoNL.append(np.mean(snp_dens_GoNL))
            
            ax.plot(x_interval, y_snp_den_1000,marker="o",linestyle="-",color=colors[c],label=snp_classes_plots[snp_class])#, alpha=0.8)#, ms=5)
            ax.plot(x_interval, y_snp_den_1000_ph1,marker="*",linestyle="-.",color=colors[c],label=snp_classes_plots[snp_class])#, alpha=0.8)#, ms=5)
            ax.plot(x_interval, y_snp_den_GoNL,marker="^",linestyle="--",color=colors[c],label=snp_classes_plots[snp_class])#, alpha=0.8)#, ms=5)
            c += 1
        
        if around_TSS_CSS == "CSS" and step ==1:
            labels = [i for i in range(inter_start,inter_end+1) if i != 0]
        else:
            labels = []
            start = inter_start
            while start < inter_end:
                labels.append("\n".join([str(start),str(start+step)]))
                start += step
                i += 1
        
        plt.xticks(x_interval, labels,fontsize=size_plot)
        
        
        #legend
        l1, = plt.plot(1,1,color="k",marker="o",linestyle="-")
        l2, = plt.plot(1,1,color="k",marker="^",linestyle="--")
        l22, = plt.plot(1,1,color="k",marker="*",linestyle="-.")
        l3, = plt.plot(1,1,color=colors[0])
        l4, = plt.plot(1,1,color=colors[1])
        l5, = plt.plot(1,1,color=colors[2])
        l6, = plt.plot(1,1,color=colors[3])
        
        leg = legend((l1,l22,l2,l3,l4,l5,l6),["1000 Genomes","1000 Genomes, phase 1", "GoNL","All SNVs","Transition SNPs","Transversion SNPs","Indels"],loc='upper right',frameon=1,prop={'size':size_plot})
        l1.set_visible(False)
        l2.set_visible(False)
        l22.set_visible(False)
        l3.set_visible(False)
        l4.set_visible(False)
        l5.set_visible(False)
        l6.set_visible(False)
        leg.get_frame().set_facecolor('white')

        
        
        
        ax.set_ylabel('SNV density (SNVs per kb)',**axis_font)
        ax.set_xlabel('Intervals [bp]',**axis_font)
        plt.xlim(np.min(x_interval)-0.5,np.max(x_interval)+0.5)
        plt.ylim(0,12)
        
        plt.savefig(outpath_plot + "PH1_ALL_TSS_CSS_"+around_TSS_CSS+"_"+str(inter_start)+"_"+str(inter_end)+"_"+str(step)+".pdf",bbox_inches='tight')
        plt.close()
        
def plot_snp_density_one_plot_ALL(snps_genes_path,around_TSS_CSS_vals,inter_start_vals,inter_end_vals,step_vals,outpath_plot):
    colors = ['#377eb8', '#4daf4a', '#984ea3', '#ff7f00',"#ffff33","#E9967A"]
    colors = ["#CB4335","#7D3C98","#2471A3","#138D75"]
    for i in range(0,len(around_TSS_CSS_vals)):
        around_TSS_CSS = around_TSS_CSS_vals[i]
        inter_start = inter_start_vals[i]
        inter_end = inter_end_vals[i]
        step = step_vals[i]
        
        
        df_1000 = pd.read_csv(snps_genes_path+"1000_genomes/pandas_"+around_TSS_CSS+"_"+str(inter_start).replace("-","minus")+"_"+str(inter_end)+"_"+str(step), index_col=0, parse_dates=True)
        df_GoNL = pd.read_csv(snps_genes_path+"GoNL/pandas_"+around_TSS_CSS+"_"+str(inter_start).replace("-","minus")+"_"+str(inter_end)+"_"+str(step), index_col=0, parse_dates=True)
        
        size_plot = 12
        axis_font = {'size':str(size_plot)}
        figure(num=None, figsize=(20, 9), facecolor='w', edgecolor='k')
        ax = plt.subplot(1,1,1)
        zed = [tick.label.set_fontsize(size_plot) for tick in ax.yaxis.get_major_ticks()]
        zed = [tick.label.set_fontsize(size_plot) for tick in ax.xaxis.get_major_ticks()]

        
        order_sets = ["den_all_snps","den_transition_snps","den_transversion_snps","den_indel_snps"]#,"den_CpG_snps","den_CpG_transition_snps"] 
        nbr_intervals = (-inter_start+inter_end)/step
        c = 0
        for snp_class in order_sets:
            x_interval = []
            y_snp_den_1000 = []
            y_snp_den_GoNL = []
            for i in range(1,nbr_intervals+1):
                x_interval.append(i)
                snp_dens_1000 = [k for k in list(df_1000.loc[df_1000['interval_nbr'] == i][snp_class]) if k != -1]
                snp_dens_GoNL = [k for k in list(df_GoNL.loc[df_GoNL['interval_nbr'] == i][snp_class]) if k != -1]
                
                y_snp_den_1000.append(np.mean(snp_dens_1000))
                y_snp_den_GoNL.append(np.mean(snp_dens_GoNL))
            
            markersize = 10
            ax.plot(x_interval, y_snp_den_1000,marker="o",linestyle="-",color=colors[c],label=snp_classes_plots[snp_class], ms=markersize)#, alpha=0.8)#)
            ax.plot(x_interval, y_snp_den_GoNL,marker="^",linestyle="--",color=colors[c],label=snp_classes_plots[snp_class], ms=markersize)#, alpha=0.8)#)
            c += 1
        text(0.85, 11.55,'(A)', horizontalalignment='center',verticalalignment='center',size=20)

        if around_TSS_CSS == "CSS" and step ==1:
            labels = [i for i in range(inter_start,inter_end+1) if i != 0]
        else:
            labels = []
            start = inter_start
            while start < inter_end:
                labels.append("\n".join([str(start),str(start+step)]))
                start += step
                i += 1
        
        plt.xticks(x_interval, labels,fontsize=size_plot)
        
        
        #legend
        l1, = plt.plot(1,1,color="k",marker="o",linestyle="-", ms=markersize)
        l2, = plt.plot(1,1,color="k",marker="^",linestyle="--", ms=markersize)
        l3, = plt.plot(1,1,color=colors[0])
        l4, = plt.plot(1,1,color=colors[1])
        l5, = plt.plot(1,1,color=colors[2])
        l6, = plt.plot(1,1,color=colors[3])
        
        leg = legend((l1,l2,l3,l4,l5,l6),["1000 Genomes", "GoNL","All","Transition SNPs","Transversion SNPs","Indels"],loc='upper right',frameon=1,prop={'size':size_plot})
        l1.set_visible(False)
        l2.set_visible(False)
        l3.set_visible(False)
        l4.set_visible(False)
        l5.set_visible(False)
        l6.set_visible(False)
        leg.get_frame().set_facecolor('white')

        
        
        
        ax.set_ylabel('SNP/indel density [variants per kb]',**axis_font)
        ax.set_xlabel('Intervals [bp]',**axis_font)
        plt.xlim(np.min(x_interval)-0.5,np.max(x_interval)+0.5)
        plt.ylim(0,12)
        
        plt_name = "ALL_TSS_CSS_"+around_TSS_CSS+"_"+str(inter_start)+"_"+str(inter_end)+"_"+str(step)+".pdf"
        plt.savefig(outpath_plot + plt_name,bbox_inches='tight')
        plt.savefig(publication_path_pics + plt_name,bbox_inches='tight')
        plt.close()

def plot_snp_density_one_plot_ALL_errorbar(snps_genes_path,around_TSS_CSS_vals,inter_start_vals,inter_end_vals,step_vals,outpath_plot):
    colors = ['#377eb8', '#4daf4a', '#984ea3', '#ff7f00',"#ffff33","#E9967A"]
    colors = ["#CB4335","#7D3C98","#2471A3","#138D75"]
    for i in range(0,len(around_TSS_CSS_vals)):
        around_TSS_CSS = around_TSS_CSS_vals[i]
        inter_start = inter_start_vals[i]
        inter_end = inter_end_vals[i]
        step = step_vals[i]
        
        
        df_1000 = pd.read_csv(snps_genes_path+"1000_genomes/pandas_"+around_TSS_CSS+"_"+str(inter_start).replace("-","minus")+"_"+str(inter_end)+"_"+str(step), index_col=0, parse_dates=True)
        df_GoNL = pd.read_csv(snps_genes_path+"GoNL/pandas_"+around_TSS_CSS+"_"+str(inter_start).replace("-","minus")+"_"+str(inter_end)+"_"+str(step), index_col=0, parse_dates=True)
        
        size_plot = 12
        axis_font = {'size':str(size_plot)}
        figure(num=None, figsize=(20, 9), facecolor='w', edgecolor='k')
        ax = plt.subplot(1,1,1)
        zed = [tick.label.set_fontsize(size_plot) for tick in ax.yaxis.get_major_ticks()]
        zed = [tick.label.set_fontsize(size_plot) for tick in ax.xaxis.get_major_ticks()]

        
        order_sets = ["den_all_snps","den_transition_snps","den_transversion_snps","den_indel_snps"]#,"den_CpG_snps","den_CpG_transition_snps"] 
        nbr_intervals = (-inter_start+inter_end)/step
        c = 0
        for snp_class in order_sets:
            x_interval = []
            y_snp_den_1000 = []
            y_snp_den_GoNL = []
            x_std_1000 = []
            x_std_GoNL = []
            for i in range(1,nbr_intervals+1):
                x_interval.append(i)
                snp_dens_1000 = [k for k in list(df_1000.loc[df_1000['interval_nbr'] == i][snp_class]) if k != -1]
                snp_dens_GoNL = [k for k in list(df_GoNL.loc[df_GoNL['interval_nbr'] == i][snp_class]) if k != -1]
                
                y_snp_den_1000.append(np.mean(snp_dens_1000))
                y_snp_den_GoNL.append(np.mean(snp_dens_GoNL))
                
                x_std_1000.append(scipy.stats.sem(snp_dens_1000))
                x_std_GoNL.append(scipy.stats.sem(snp_dens_GoNL))
            
            print x_std_1000
            print x_std_GoNL
            markersize = 10
            plt.errorbar(x_interval, y_snp_den_1000, yerr=x_std_1000, marker="o",linestyle="-",color=colors[c],label=snp_classes_plots[snp_class], ms=markersize)
            plt.errorbar(x_interval, y_snp_den_GoNL,yerr=x_std_GoNL, marker="^",linestyle="--",color=colors[c],label=snp_classes_plots[snp_class], ms=markersize)
            c += 1
        text(0.85, 11.55,'(A)', horizontalalignment='center',verticalalignment='center',size=20)
        if around_TSS_CSS == "CSS" and step ==1:
            labels = [i for i in range(inter_start,inter_end+1) if i != 0]
        else:
            labels = []
            start = inter_start
            while start < inter_end:
                labels.append("\n".join([str(start),str(start+step)]))
                start += step
                i += 1
        
        plt.xticks(x_interval, labels,fontsize=size_plot)
        
        
        #legend
        l1, = plt.plot(1,1,color="k",marker="o",linestyle="-", ms=markersize)
        l2, = plt.plot(1,1,color="k",marker="^",linestyle="--", ms=markersize)
        l3, = plt.plot(1,1,color=colors[0])
        l4, = plt.plot(1,1,color=colors[1])
        l5, = plt.plot(1,1,color=colors[2])
        l6, = plt.plot(1,1,color=colors[3])
        
        leg = legend((l1,l2,l3,l4,l5,l6),["1000 Genomes", "GoNL","All","Transition SNPs","Transversion SNPs","Indels"],loc='upper right',frameon=1,prop={'size':size_plot})
        l1.set_visible(False)
        l2.set_visible(False)
        l3.set_visible(False)
        l4.set_visible(False)
        l5.set_visible(False)
        l6.set_visible(False)
        leg.get_frame().set_facecolor('white')

        
        
        
        ax.set_ylabel('SNP/indel density [variants per kb]',**axis_font)
        ax.set_xlabel('Intervals [bp]',**axis_font)
        plt.xlim(np.min(x_interval)-0.5,np.max(x_interval)+0.5)
        plt.ylim(0,12)
        
        plt_name = "ALL_TSS_CSS_"+around_TSS_CSS+"_"+str(inter_start)+"_"+str(inter_end)+"_"+str(step)+"_ErrorBar.pdf"
        plt.savefig(outpath_plot + plt_name,bbox_inches='tight')
        plt.savefig(publication_path_pics + plt_name,bbox_inches='tight')
        plt.close()
   
        
def plot_SNPs_at_pos(df,outfile,inter_start,inter_end):
    print df
    color_dict = {"A":"#ff4500","C":"#1e90ff","T":"#7b68ee","G":"#696969"}
    
    figure(num=None, figsize=(20, 9), facecolor='w', edgecolor='k')
    ax1 = plt.subplot(1,1,1)
    
    REF_A_perc = [(i*100)*(-1) for i in list(df["REF_A_perc"])]
    REF_C_perc = [(i*100)*(-1) for i in list(df["REF_C_perc"])]
    REF_G_perc = [(i*100)*(-1) for i in list(df["REF_G_perc"])]
    REF_T_perc = [(i*100)*(-1) for i in list(df["REF_T_perc"])]


    
    n_groups = len(REF_A_perc)
    bar_width = 0.2
    opacity = 0.7

    start_ind = [0,0.2,0.4,0.6]
    for i in range(1,n_groups+1):
        d = {"stack_A":[],"stack_C":[],"stack_T":[],"stack_G":[]}
        for nt in ["A","C","T","G"]:
            for nt2 in ["A","C","T","G"]:
                val = list(df.loc[df["interval_nbr"] == i][nt+"->"+nt2+"_perc"])[0]*100
                d["stack_"+nt2].append(val)

        A = d["stack_A"]
        C = d["stack_C"]
        T = d["stack_T"]
        G = d["stack_G"]
        sumAC = [sum(x) for x in zip(A, C)]
        sumACT = [sum(x) for x in zip(sumAC, T)]
        
        p1 = ax1.bar(start_ind, A, bar_width,alpha=opacity, color=color_dict["A"])
        p2 = ax1.bar(start_ind, C, bar_width,alpha=opacity, color=color_dict["C"],bottom = A)
        p3 = ax1.bar(start_ind, T, bar_width,alpha=opacity, color=color_dict["T"],bottom = sumAC)
        p4 = ax1.bar(start_ind, G, bar_width,alpha=opacity, color=color_dict["G"],bottom = sumACT)
        start_ind = [i+1 for i in start_ind]

    index = np.arange(n_groups)
    rects5 = ax1.bar(index,REF_A_perc, bar_width,alpha=opacity,color=color_dict["A"],label='A')
    rects6 = ax1.bar(index + bar_width, REF_C_perc, bar_width,alpha=opacity, color=color_dict["C"],label='C')
    rects7 = ax1.bar(index + bar_width*2, REF_T_perc, bar_width,alpha=opacity, color=color_dict["T"],label='T')
    rects8 = ax1.bar(index + bar_width*3, REF_G_perc, bar_width,alpha=opacity, color=color_dict["G"],label='G')

    ax1.set_xlabel('mRNA sequence position at CSS')
    ax1.set_ylabel('Reference base [%]                                            Alternative bases [%]')
    
    ax1.set_xlim(-0.2,len(REF_A_perc))
    plt.xticks(index + bar_width*2, [i for i in range(inter_start,inter_end+1) if i != 0])
    
    ax1.set_ylim(-100,100)
    plt.yticks([-100,-75,-50,-25,0,25,50,75,100], [100,75,50,25,0,25,50,75,100])
        
    for i in np.arange(-0.1,len(REF_A_perc),1):
        ax1.axvline(i, color='k', linestyle='--',linewidth=0.5)
    
    leg = ax1.legend(loc='upper left',frameon=1,prop={'size':10})
    leg.get_frame().set_facecolor('white')
            
    plt.savefig(outfile,bbox_inches='tight')
    plt.close()
    

#####################################################################################################################
#####################################################################################################################
#####################################################################################################################
#####################################################################################################################

snp_path = main_path+"2_snps/"
gene_path = main_path+"3_genes/"
filtered_genes = gene_path+"1-filtered_input_genes_hg19.csv"

TSS_CSS_outpath = main_path + "5_TSS_CSS/"
interval_outpath = TSS_CSS_outpath + "intervals/"
intersect_outpath = TSS_CSS_outpath + "intersect_bed/"
snps_genes_outpath = TSS_CSS_outpath + "snps_genes_count/"
snp_pos_outpath = TSS_CSS_outpath + "SNP_ACTG_at_pos/"

around_TSS_CSS_vals = ["CSS","TSS"]
inter_start_vals = [-200,-200]
inter_end_vals = [200,200]
step_vals = [20,20]


if False:
    for i in range(0,len(around_TSS_CSS_vals)):
        around_TSS_CSS = around_TSS_CSS_vals[i]
        inter_start = inter_start_vals[i]
        inter_end = inter_end_vals[i]
        step = step_vals[i]
        print around_TSS_CSS,inter_start,inter_end,step
        if False:
            print "MAKE INTERVALS"
            make_intervals(filtered_genes,inter_start,inter_end,step,around_TSS_CSS,interval_outpath)
        
        if False:
            print "MAKE INTERSECT"
            for snp_file in ["1000_genomes_phase1","GoNL","1000_genomes"]:
                output_file_snps = snp_path + "SNPs_"+snp_file+"_bed.bed"
                save_path_intersect = intersect_outpath+snp_file+"/"
                nbr_intervals = (-inter_start+inter_end)/step
                for j in range(1,nbr_intervals+1):
                    print j
                    output_interval = interval_outpath+"intervals_"+around_TSS_CSS+"_"+str(inter_start)+"_"+str(inter_end)+"_"+str(step)+"_"+str(j)+".bed"
                    bed_output_file = save_path_intersect+"intersect_"+around_TSS_CSS+"_"+str(inter_start)+"_"+str(inter_end)+"_"+str(step)+"_"+str(j)+".bed"
                    
                    make_intersect(output_file_snps,output_interval,bed_output_file)
        if False:
            print "MAKE GENE SNPS MAP"
            all_genes_file = gene_path + "2-gene_set"
            nbr_intervals = (-inter_start+inter_end)/step
            for snp_file in ["1000_genomes_phase1","GoNL","1000_genomes"]:
                save_path_intersect = intersect_outpath+snp_file+"/"
                intersect_res_name = save_path_intersect +"intersect_"+around_TSS_CSS+"_"+str(inter_start)+"_"+str(inter_end)+"_"+str(step)+"_xxx.bed" #replace x with the interval number
                outname_snps_genes = "pandas_"+around_TSS_CSS+"_"+str(inter_start).replace("-","minus")+"_"+str(inter_end)+"_"+str(step)
                make_snp_genes_df(snps_genes_outpath+snp_file+"/",outname_snps_genes,all_genes_file,intersect_res_name,nbr_intervals,step)
        
                
if False:
    print "PLOT SNP DENSITY"
    outpath_plot = TSS_CSS_outpath + "plots/"
    for snp_file in ["1000_genomes_phase1","GoNL","1000_genomes"]:
        snps_genes_path = snps_genes_outpath+snp_file+"/"
        metric = "mean"

        plot_snp_density_one_plot(snps_genes_path,around_TSS_CSS_vals,inter_start_vals,inter_end_vals,step_vals,outpath_plot,snp_file)
        
if False:
    print "PLOT SNP DENSITY"
    outpath_plot = TSS_CSS_outpath + "plots/"
    metric = "mean"
    plot_snp_density_one_plot_ALL_PH1(snps_genes_outpath,around_TSS_CSS_vals,inter_start_vals,inter_end_vals,step_vals,outpath_plot)

if True:    
    print "PLOT SNP DENSITY"
    outpath_plot = TSS_CSS_outpath + "plots/"
    metric = "mean"
    plot_snp_density_one_plot_ALL_errorbar(snps_genes_outpath,around_TSS_CSS_vals,inter_start_vals,inter_end_vals,step_vals,outpath_plot)


    
